# Supplementary material for: Tunicates have a complex, highly dynamic TNF superfamily
Source: PLoS One. 2026 Jan 27;21(1):e0338039. doi: 10.1371/journal.pone.0338039 (PMC12843592; doi:10.1371/journal.pone.0338039)
Supplement: S1 File — (TXT) [file pone.0338039.s001.txt]

>Clavelina_lepadiformis_HCDF01013268.1 .
DVSCHLAGV--DPSNIEN--G----------HHFVWLEENH-------KAECTMMTVEKE
GQGNRHFKQIRITQPGVYLVYAQATFIGSS----------------ELSVGFKTVSLSEW
DVSP-EILMTTVRSPSID-----------------VPETGYHSGLFRFDGGEYLEVQA--
ITVTQNLT-VDDRSDYTFFGAVLL
>Ciona_savignyi_AACT01012426.1 .
TDGCSLVSS--MATGQYIPAD----------RIFRWTRADD-------LADCPMRTTPNI
GGG---IQQIRIQEDGLYYVYAQVTYTENPLIPNVEA-----PMGGQIYFEIIMHDVD-A
VPVPKDVVLMRSLSHTRFXTN------------TPTPTSSHVGGLHRLFINQVIYVRE--
RTPSRKYS---MRPEENYFGVFLV
>Ciona_savignyi_AACT01000496.1 .
TDGCSLVSS--MATGQYIPGG----------XIFRWTRAHY-------LADCPMRTTPNI
GGG---IQQIRIQEDGLYYIYAQVTYTEDPLIPNVEA-----PMGGQIYFEIIMHDVD-S
VPAPRDVVLMRSFSHTRLXTN------------TPTPTSSHVGGLHRLFINQVIYVRE--
RTPSRKYS---MRPEENYFGVFLV
>Ciona_savignyi_AACT01012434.1 .
ADGCSLVTG--TRS-AYLPXD----------RIFRWSRANP-------LADCSMRTLADT
SGG---IRQIRIQENGLYYIYAQVTYTEDPLIPNVEA-----PMGGQIYFEIIMHDVD-A
EPAPRDVVLMRSFSHTRLXTN------------TPTPTSSHVGGLHRLFINQVIYVRE--
RTPSRKYS---MRPEENYFGVFLV
>Ciona_intestinalis_XM_004226590.4 .
KYGCHLVTS--ASQNTIVAHN----------GIFEWTRDDP-------LSECHMATTP-I
GAP---VRSIKILESGLYYIYAQVTYRAT---RTRVA-----PWNGQVLFEIRMTDDHPD
LFEPTTTTLLRSFSHTRAMNT------------TPVPESGYLGGLQRLHAGQVIFVHE--
STPMRRYS---MQPTENYFGAFLV
>Phallusia_mammilllata_LR786684.1 .
RPVCHLVG---IGNTGNRNDP----------TYFSWARPDVRNS--PSISTCHMNVLPKT
RE----VKSILINKSGLYYVYAQVTFRTGG----------------AQNSAIQVVRSD--
--SVRNVSLMTSVVKQQTTGG------------ATVSDSVSVGGVFYLRSEQRLSVAD--
IRSSVQPSNIDQRSDYSYFGVVFL
>Phallusia_fumigata_QXVZ01000034.1 .
TAVCHLVG---IGQDGNISDG----------EFFSWARPDVRNS--PPISTCHMNVSPHK
RDGY--VKSINISRSGLYYVYAQVTFRTGG----------------AQNSAIQIVRTD--
--DGTNTTLMTSVVKQQX-------------------DSVSVGGVFFLQSMQTLTVKD--
VKFTVRTSNTDQRPDYSYFGVVFL
>Halocynthia_roretzi_GKLY01013528.1 .
IGPCQLQGI--SGPNAPRRSTTPLQKPQSVEKSLLWRMPDT-----ESQTSCFMSTKNSR
--EYDAIEYVKITVPGYYYVYSQIAYHSKGL-----------FQSGHQVMLKRPLS-ANA
VILMECVAPPIRVSSDYSTSGGISN-------AKSLSETKFTAGVFRLLDDDLIGIFP--
RKGGD---EFQMLSHRSYWGLIYL
>Halocynthia_aurantium_QXVX01000881.1 .
IGPCQLQGI--SGPNAPRRSTTPLQKPRSVEKSLLWRMPDT-----ESQSSCFMSTEKSR
--ELDAIEYVKITVPGYYYVYSQIAYHSKGL-----------FQSGHQVMLKRPLS-ANA
VILMESVAPPIRVSSDYSTSGGISN-------AKSLSETKFTAGVFRFFDDDLIGIFP--
RTGGD---EFQMLPHRSYWGLIYL
>Styela_clava_XM_039393452.1 .
VGPCHLEGK--QGPEIFSEDG-PRQRPRSKNDCMLWKEPDL-----EPHSICYMETRYDS
--GNNGIQYIRIATEGLYHVYSQVTYHTHGV-----------FPAGHTVDVTTTVNGVDT
RKTLLTSSNSWKILRPGRPV--------------LSEESSYTAGVFYLRPDELLSVHP--
TRGGI---VIDMNDDKSFFGVFYL
>Polycarpa_mytiligera_GIUT01002200.1 .
PAPCHLEGR--SGPNIISYEGVPRQRPRTALECILWRRPDN-----EPPAYCLMKTREDE
--DGIGVKYIKIGKAGFYYVYAQLTYEAHSL-----------SGTGFRVERDKRGT-GST
DVLLSATAPPTRMGNIVQ----------------GGAESQYTGGVFHLDEDDLLAVYP--
QRSSS---QFIMSQSKSFFGVHYV
>Botrylloides_violaceus_JASFYC010000320.1_751765 .
GLSCHLEGK--PGPNILSRR--PMQKPRXATECILWQIPIR-----EPAVECRMATKQDE
--DQLGIEYIRITRPGSYYVYSQVTYKARIW-----------AVSGHRVVLSR----GDE
DVTLMQVTTPIKX---------------------KVLESRYTGGVFYLQLGDLLAVYP--
VRGSD---EFATSREQSFFGVFMI
>Styela_clava_XM_039409516.1 .
YPAAHLIG---HAGPNDRTYG---NQIPQYGNFFRWTLGQ------NSFSLMELDESET-
------GTLIVVNTRGYYMVYSQVTYSGHGL-----------FKIGHETVKIAAGNGDES
VLMKSLNTQQLSTAKSGIPTL------------SRSYDSNYHAGVFYLHPGDKVGVKP-W
NYGRN--HTYASQGVGLYFGMAFL
>Styela_plicata_OZ023148.1 .
TPAAHLVG---YAGPNDRYSF---RQIPQNGNYFRWTIGAV-----NSFSLMELDESDD-
------GTMIVINKEGYYMVYSQVTYSGHGL-----------FKIGHETVRIESGSGFTT
SLMKSIQLFHRSTARSGIPNH------------SRSHDSNYHAGIFYFNTGDKVGVKP-W
NYGRN--HTYVSPAIGLFFGMTFM
>Polycarpa_mytiligera_GIUT01005562.1 .
FAAAHLLG---DSGRNVRNSGT--QQIPQFGNFFRWTSRSA-----NSFSLLELDESDNR
------GTFVVINKSGFYLIYSQVLYNGHGL-----------FRVGHETVRISPRD-ERH
SLMTTWATQQLSTSRNDANVR------------RRSVDSGFHAGIFYLNSGDRIGVKP-M
GYRKN--HSMSSRAS--YFGLYFL
>Boltenia_villosa_JAUELA010140418.1 .
FIAAHLIG---IQG---RYDRRRDEQVPQTGDFFQWSDVGV-----NAFSLMEVVNEDA-
------GTFIVINKDGYYHIYSQVVYHGQGL-----------YDIGHETVCVKSDSSHEL
-LMASVNTQQMASSKGGQANR------------GRSDDSGFHSGVFYLYAGDKIGVKP-V
KYGSS--HHYIADSQKTYFGVYFL
>Halocynthia_roretzi_QRAM01000013.1_GKLY01013374.1 .
FIAAHLVG---LPDRNTRFSAYRDAQDPLDQNFFHWSYDKV-----NSFSLMEVEEVDS-
------GTFLVINRDGYYVVYSQVTYYGHGY-----------YRIGHVTECIRSETEQTI
TLMQSVMTQQLSSSRNGITNR------------KRTIDAGYQNGMFYLVAGDKIGVKP-L
NYGRH--NIYLTDTAESFFGVYFV
>Halocynhia_aurantium_QXVX01009807.1 .
FIAAHLVG---LPDRNTRFSAYRDAQDX---NFFHWSYDKV-----NSFSLMEVEEVDS-
------GTFLVINRDGYYVVYSQVTYYGHGY-----------YRIGHVTECIRSETEQTI
TLMQSVMTQQLSSSRNGITNR------------KRTIDAGYQNGMFYLVAGDKIGVKP-L
NYGRH--NIYLTDTAESFFGVYFV
>Botryllus_schlosseri_ATSW01005717.1 .
FIAAHLTA---ARGRNVRY-G--ASQAPLLGXYFRWESSGP-----DSFATIDIRQERL-
------GTTARIHKAGFYFIYSQVLYNGNGL-----------FPAGHRTIKISNEQ--ER
NLMTSLTTQQLASAGNDHEEA------------TQSTDSGYQAGIFYLSTGDKIAVKP-I
FYQKG--AFYTVGEGASFFGLHFL
>Botrylloides_violaceus_JASFYC010000810.1_621979 .
FVGAHLTM---MRGGNIRLPG--NFQSPLXGEYFRWTSSGI-----NAFASLEINHEVD-
------GTMVNIHKPGFYFVYSQVRYNGYGL-----------YPAGHKTVKIRQHL--ET
TLMTSITTQQLASSGTRQSSA------------TRSADSGYHAGIFYFAAGDKIAVKP-I
TYQR----NYAFGDDASFFGLYFL
>Trididemnum_nubilum_CAWYPT010022439.1 .
LMGAHLVG---RSSX-IKNIR--------QPKILTLHRLTI-----ISSXNMAVEVVDDD
MSMGIDGTFLSILRTGYYFIYAQVX--CTEN-----------LLQGLHSIYVSLI----S
LLLXS--------RKHGPSNQ------------LRVADSGYQGGMFYLRTGDKIGVRP-A
NRMRN--LRFRMEKTKSFFGLFLL
>Trididemnum_nubilum_OZ014479.1_pseudo .
LMGAHLVG---RSSPGSSGVQX-S-----SDACFLWRRDDE-----LSISNMAVEVVDDN
-SNGIDGTFLSILRTGYYFIYAQVXYYGTGR-----------IPTGHEVIRIXFHG--EA
ILMTSX-----GSRKHGPSNQ------------LRVADSGYQGGMFYLRTGDKIGVRP-A
NRMRN--LRFRMEKTKSFFGLFLL
>Diplosoma_virens_OY796882.1_29512199 .
LIAAHLVG---TSGRHDER----------PLXYFEWTDRNE-----RSIDQMAVLVLRTE
---R--GTFLQIQKTGYYFVYAQVXYFGMGR-----------HPIGHATVRIRPNE--ER
VLMXQQGYKQIGAIKFGIANQ------------RSNMDSGYHGGLFLLFSGDKIGVRP-A
MSNMS-NRRFNTDDTKSFFGVYFV
>Ciona_intestinalis_XM_002127900.5 .
FIGAHVVG---RRGSTIERTRP-YQQS--PASYFEWDSQQQ-----DLSSMRLVDVIDDV
---RLDGTFLEIRASGYYYVYAQVTYYGKGL-----------SPIGHETVKINNNQ--RL
VLMGSQMYQRIGSARYGTGNR------------MSNSDSGYHGGVFYLLAGSKLGVRP-M
ATNAAYHQSYFMQPTKSYFGLFFI
>Ciona_savigni_GGEI01084697.1 .
FVGAHVVG---RRGARISRSQA-YRQS--PSAYFEWDTQNV-----ALSDIRLV-LVDDA
---GHGGTFLKIRTSGYYFIYSQVNYYGKGL-----------APIGHETVRINGNN--EE
VLMGTQVYQRIGSARYGIGNR------------ASNSDSGYHGGMFYLVEGTKVGVRP-M
VRNIG-SQFFVMQATKSFFGLYFL
>Clavelina_lepadiformis_HCDF01013875.1 .
FTGAHVVG---CRGSYLDPTRR-YEQIPGPGGYFEWRSEDD-----LAIRPMLIKIEPEN
-----YIERLEIRTPGYYFVYSQVTYHGRGE-----------NEIGHETVLIRNSQ--HT
ILMSSVTMQVLADTRNGHANQ------------MRNLDSGYHGGVFYLGRGDKLAVRP-A
NHIVG-SQRFRMEGSKSFFGVALL
>Clavelina_lepadiformis_HCDF01015195.1 .
FIGAHLVG---ANPADFFVSEP-SSQC---GAYFLWDDTKS-----AS-SVSRIRVSHES
-----NGTFLVIQTPGFYYVYSQVTSS-TEN-----------YLAGHKTVRIADHE--ST
TLMSSIVTQVS----FGVDN----------------FDSTYHGGVFYMLAGDKLGVQL-A
ETSAG--QVFNMQEGKSFFGAAFL
>Salpa_thompsoni_GFCC01030271.1 .
FVGAHVEGN--VWDQ--STPLISKIQNPDFGELFRWGVGD------QSFQMNIEITDGGR
-----NGTHFSILVPGYYFIYTQITFNTDGS-----------NNVCYDTIKVDEEG-IEA
ALLTSCAIQVSKNTKYGKYNS------------FNYQDSAYQGGVFWLNIGEEVGVKPKY
IYPKTQDRTFRFDSAKAYFGAFRL
>Pegea_sp._JAQGEQ010000072.1_70530 .
-VGAHLEG---VQQQTVSTTSLTLLQNPDLGDLFTWGIGQ------LSFQLNIKMYGFND
-----NGTYLTVLVPGYYFIYTQITFNTDGS-----------NNVCYDTVKLDDAN-IET
VLLTSCAIQVSKNTRYGKYNS------------FNYQDSAYQGGTFWFNLHDKIGIKPLF
IYPRTQERRFRFDSAKAYFGVFRL
>Salpa_thompsoni_GFCC01048934.1 .
VVGAHAVG----FQKVIGMEGGRFSHSVLRGTYFGWNLSHP-----LTYISHVRYSTNEE
-----GSTFLEVESNGFYYIYAQLGFLTTGK-----------KEACYQTVSRPSMI-DEI
VLMESCTSQVRVP----RNRS------------ARWLDTSYQGGVFYLFANDQVAVRPKQ
NDDTNQ--MFYMDYTKSFFGLYFL
>Pegea_sp._JAQGEQ010000072.1_72869 .
VIGVHAVG----YQKILGLETNRYAHTVLRGKYFGWNLTHP-----LTYRFHIKYRTDMD
-----GSTFLEAEYSGFYYIYTQVGFLTTGR-----------KEACYQTVTRPLLV-DEK
VLMESCTSQVRVP----RNRT------------TRWLDTSYQGGVFYLFADDQVAVKPKE
TDDPNQ--MFYLDYTKSFFGLFFL
>Corella_eumyota_OY720097.1_3825483 .
RAYAHLTCD--GQPX-----------FIDEQEITYWDDA------KNSMICSGVSLHDH-
-------KSLKIEKPGRYYVYSQLKFKYNA--TSKKX------AALHRHVTY--YKNKHN
-RHRFVLLENNYFLGGEKHSRAPS-----------CTKVSHHGAVFNFDEGEEIFVSAQT
GPHSHLVAKKDH---DSFFGVIMV
>Corella_eumyota_OY720097.1_3841826 .
RAYAHLTCD--GQPX-----------FIDEQEITYWDDA------KNSMICSGVSLHDH-
-------KSLKIEKPGRYYVYSQLKFKYNA--TSKKX------AALHRHVTY--YKNKHN
-RHRFVLLENNYFLGGEKHSRAPS-----------CTKVSHHGAVFNFDEGEEIFVSAQT
GPHSHLVAKKDH---DSFFGVIMV
>Corella_eumyota_OY720097.1_3847931 .
RAYAHLTCD--GQPX-----------FIDEQEITYWDDA------NNNMICSGVSLHNH-
-------KSLKIEKPGRYYVYSQLKFKYNA--TSKKX------AALHRHVTY--YKNKHN
-RHRFVLLENNYFLGGEKHSRAPS-----------CTKVSHHGAVFNFDEGEEIFVSAQT
GPHSHLVAKKDH---DSFFGVIMV
>Corella_eumyota_OY720097.1_3834033_pseudo .
RAYAHLTCD--GQPQX----------FIDEQEITYWDDA------NNNMICSGVSLHNH-
-------KSLKIEKPGRYYVYSQLKFKYNA--TSKKX------AALHRHVTY--YKNKHN
-RHRFVLLENNYFLGGEKHSRAPS-----------CTKVSQHGAVFNFDEGEEIFVTAQT
GPHSHLVANKDH---DFFLGXLWF
>Aplidium_turbinatum_OU964919.1 .
KPMAHLTAD--SKLX-----------FTEEQTITYWEDN--ES--GTTYVCNGVKLDT--
-------NHLIIQQTGPYYVYSQLKYRYKP--SSKCX--------LHRHVTY--LRNGKK
---TFNILENSYLLGEGSGIHG--------------EKTSYQSRYIKLYKGERLFVTSQV
GPHTEHMKDLDS---DTFFGLFLL
>Trididemnum_clinides_CAVLYZ010001689.1 .
RPAAHLVAK--VNAX-----------VTDMRKINFWSDN--GS--GTTYVCAKVKLND--
-------SELIVEQSGNYYVYSQVKFSYQT--KSRX---------LHRHVTY--VRRAEK
SLKTENLFQNSYHLGKSPSKHLNW-----------YKQASHHSGVVELKEGDSVYVGVQG
SPD-SFLNLKDY---ETFFGLFMI
>Trididemnum_miniatum_OZ023231.1 .
KWFAHLAPK--LVFX-----------FVGGSIITFWSHL--LA--GTSHLCGDVKISN--
-------NSLLISKNGYYYVYSQLTFVYPD--SGKHX------PSHYRHVTY--RYQTGY
P-RDVPIFENSYILGKSLTPTGKT-----------EEQVSHQSGVVKLLEGDRVFVTSLG
PPY-SRLALKDS---DTFFGLYLL
>Diplosoma_virens_OY796892.1 .
KFNKHLDKV--X--------------FLEEAPLNIWTHN--SA--GNSRICYGVHLDK--
-------HRLKVDQDGFYYVYSQLKFDYNE--KGXPA--------LHRHLTYKIMENEIQ
TMDKVLLFESSYYLGKSISRIDRL-----------SEQTSRQSGLVRLTKGDSVEIRLQG
PSS-SRLRQDDA---ETFFGLFLV
>Phallusia_mammillata_QLIY01001199.1 .
RRPAHLTCK--HSSX-----------GGVQRMVKYWRHQ--EA--GKTFLCHGVNLTK--
-------NFLTVPKTGRYYVYSQVKFNYSR--HSKX-------ASLHRHSTH--LQPSGA
-SFNTTVLENNYYLGGLEKGQKRS------------YKVSYHGAVLNLSKNSNLYVETRT
SPHTKLVTDQDA---DTFFGMYMV
>Phallusia_fumigata_QXVZ01019830.1 .
RPAAHLTCK--DSSX-----------ARVQQMVTYWRHQ--EA--GKTFLCSGVNLTK--
-------NFLTVPKAGRYYIYSQVKFQYNR--HSK--------XSLHRHSLH--LSPWGS
-PINTTVLENNYYLGMEEQENERPDQGDNF-----GLKVSHHGAVVKLHKMDRLYVETNT
GHHSQLVTDRDA---DTFFGMYMV
>Ascidia_mentula_OX387198.1_5893233 .
SPHYHIFCA--GAR-----------------KVTYWKHD-HRA--GKTFKCN-FDLTN--
-------SKIRVSQEGRYYLYSQVKFKYKR--HRKX-------PSLHRHSIK--IIPGGT
-NLDTTVFESCYYLGN-EKGGEKN-----------GTKVSNQGAVLHLNKGDELYVEADT
GLHSKLVAKYDA---DTFFGMYMV
>Ascidia_mentula_OX387198.1_5886210 .
SPHNHIFCA--GAR-----------------KVTYWKHDNHGE--NKTFKCY-FNLTN--
-------SKIRVSKEGRYYLYSQVKFEYKR--HRKX-------PSLHRHSIK--IIPGGT
-SLDTTVFESCYYLGN-EKGDEKY-----------GTKVSNQGAVLHLNKGDELYVEADT
GRHSKLVAKCDA---DTFFGMYMV
>Ascidiella_aspersa_OZ004612.1_32743938 .
RPIAHLTAR--KNHX-----------FLGPKEVKYWGNP--GS--DRNFVCNQAEKGQG-
-------HQLRVKVSGRYYVYSQVTYKYKR--HRKX-------ASFHSHVTT--IMPAGV
RSAKHDVMENSYLLGNEPPGGAKE-----------ASKTSYHGAVLRLEAGSLVEVKVTT
GTHTKLELEGST---DTYFGMFMI
>Ciona_intestinalis_XM_026839500.1 .
RAYVILDSD--QHIR---------------YGKVNWTVQTAT----KSYLCKGVQLKEG-
-------VRIKIPLTGFYYVYSQLVFSHKS--NG---------LHRHVTKWKSAFIHESY
TRQEQTIMENNYYPTNEKG-----------------TQSSFHGTVIELRAGEEIWVHVQM
DPGSLLKREHDT---SNFFGVHMV
>Ciona_savignyi_GGEI01014646.1 .
RSQAHVRLN--FTEKSLRVT----------QQKLSWYNCAFD-----CRLCKGVNLNSQT
--------YLQVSSNGFYYIYSQVVFSTSD-------------SGFHRHAIH--WRSRTS
PLRGRMITENNYYLDSSSK------------------EVSYQGALIKLYAGDEIWVEVIK
KRSTLLKSD-EQ---LSFFGMNIL
>Styela_clava_XM_039403532.1 .
RPFIQLELG--GNHSPA-EKMD--KKQHSPYYLRGWES-NQP------DICVNTSPYLV-
-----HKERIKIKKDGYYYVYSQVTFECSRHNSGA--------AQIHTHTV----ELLER
K--PQTLIVSVYQL-CGYGEQGKL-------------KVSYQGGIFHLTKRNYLSVKIEK
PDATKVHHHYEDHK--AFFGAYLI
>Styela_clava_XM_039403533.1 .
RPFIQLELG--GNHSPA-GKMD--KKQHSPYYLRGWES-NQP------DICVNTSPYLV-
-----HEQRIKIKKDGYYYVYSQVTFECSRHNSGV--------AQIHTHTV----ELLER
K--PQILMVSVYQL-CGYGEQGKS-------------KVSYQGGIFHLTKRNYLSVKIEK
PDATKVHHHYEYHK--AFFGAFLI
>Styela_plicata_OZ023139.1_13464397 .
KPYIQLQWG---NQSRG-KYFY--FXEGQFEYLRGWKL-KSD------NQCSNINPYLVY
-----HNERIKIKVRGYYYVYSKVTFECPENISGD--------AQSHSHSV----NLLER
K--EHTLMTSVYQL-CRPGDEKKL-------------KASYVGGIYLLNTRQCLSVDIQK
PESTKLRNQFDGRD--VFFGAYRI
>Polycarpa_mytiligera_GIUT01006889.1 .
KPFIHTEMR---NGRRI-KRDG--E-------LRGWNT-TAEIR----RYCEGVDPVISC
-----DKGCIQVKVPGHYYIYSQVTFECSSGSPKK--------GQLHRHST----KVLRN
D--TLVLMTNSYQL-CGHTEEGKL-------------KASYHSGIYELDENDKLMVTVEK
PRTTKLFVDEDHHNDDLFFGAYLV
>Polycarpa_mytiligera_GIUT01086673.1 .
KPFIHTVMG---NPS---MKGK--H-------LHGWNT-TMESG----EHCEGVDPEIVY
-----YKGRIRVKVPGHYYIYSQITFQCPPKIEKRKP------GKLHRHST----ERLRR
E--SDPLMTNSYQL-CGAGEEGKL-------------KVSYQGGIYKLGMNDLIVVTLEK
PETT-LFVDDGDHKNDMFFGAYLV
>Boltenia_villosa_JAUELA010115721.1 .
KPFIGLEGL--HKXNIK-RRST--R--------KSWKLSKKEGL----HICPEIDPYLHV
-----KEWLFRILVSGNYFVYSQVTFNCX---------------RLHRHKV----KHLSR
SSSPNHLMINSYQLKCGVGNEGKK-------------TVSYQAGVFKLEQGDYLMVEVQH
PDDATLHDHNQKN-NDDLFGAFMV
>Boltenia_villosa_JAUELA010059155.1 .
KPFIGLEGL--LKXNIK-TRST--R--------KSWKLSKKEGL----NICPEIDPYLHV
-----KAWLFRILVPGNYFVYSQVTFNCX---------------RLHRHTVTRH-KHLSR
SSSPNHLMINSYQLKCGFGNEGKK-------------TVSYQAGVFKLEQGDYLMVEVQH
PDDATLHDHNQKN-NDDLFGAFMV
>Boltenia_villosa_JAUELA010105975.1 .
RPFIALIAD--NX-------------NEESYTILGWE-QKGKI-------CPQIHPRLR-
-----GQSSIQITLSGNYYVYSSVNFKCX----------------IHQHFTKMQEMAD--
-THSYPLMQSSYQLCGSSK-KKES---------------SYHGGIFDLDAGDVLQVSVVK
----SGDVKVESAYNRLQFGAFMV
>Boltenia_villosa_JAUELA010119381.1 .
RPFIALIAD--NX-------------NEESYIIFGWE-QKKKN-------CPQIHPRLR-
-----DQSSIQITLSGNYYVYSSVNFKCX--------------PSIHQHFTKMQEMAD--
-THSYPLMQSSYQLCGSSK-KKES---------------SYHGGIFDLDAGDVLQVSVVK
----SGDVEVESAYNRLQFGAFMV
>Boltenia_villosa_JAUELA010107113.1 .
RPFIALSAD--NX-------------TEESYMIRGWG-QKEEN-------CPQIHPQLR-
-----NQTRIQITVSGNYYVYSSVRFECX--------------IGIHRHTLXMQEMGD--
-TNPYPLMQSSYQLCGSSK-TKES---------------SYHAGVFNLEAGDLLYVSVVK
----STGVWVKSTSNKMQFGAFMV
>Styela_clava_XM_039403534.1 .
RPSILLHAE--KMEASD---EN--SESKESRRITGWRPVIEQC-------CSGIHPVLR-
-----NRSRVEIMMSGNYYVFSQLPLFRHDG---IKN------SEVYRHVVEMKEYGD--
-SEVFQLMINSFQFS--SK-PVEV---------------SYQAGVFYLDAGSILQVSMTS
PLL-NQHIEKFGVRDRMEFGLYLL
>Halocynthia_roretzi_GKLY01010028.1 .
RSFIQLSGN--HTMNSG---GN----DENSKRMLYWDIQGNTE-------CNPIDPTLV-
-----KKSMIRITEKGNYYVHTRIHFKCPNG---ISG------PHIYRHSINMIEDSD--
-EAPYPLLENSYQLCDGPN-RDQD---------------SYQGGMYYLYSGSLLYVETDE
LA--GDKTLSDGIRGNPEFGLYML
>Halocynthia_aurantium_QXVX01001761.1 .
-------------LSSA---GS----DENS-RILYWNIDGSTE-------CNQIDPTLV-
-----KKSMIRITEKGNYYVHTRIHFKCPDG---ISG------PHIHRHSINMIEDSD--
-EAPYPLLENSYQLCDGPN-RDQD---------------SYQGGMYYLYPGSLLYVETDE
LA--RDKTLSDGIQRNPEFGLYML
>Halocynthia_roretzi_GKLY01013799.1 .
KPMPFLVGN--SSEKWL---EN--EDGSVMQRFLRWNLKDNNA-------CPGVDPMPS-
-----NDGHITIAFSGNYFISSRVVFTCARKI--YGV------ASRHRHVTRIRRISD--
-TRFYPLMINVYQMCGNGD-EGRS-------------KVSTQEGIFQLYESDRLDVLIQK
EEAT-------MLN-GVEIGLFLS
>Halocynhia_aurantium_QXVX01007122.1 .
KPLPFFVGN--SSEKWL---EN--EDGSVMQRFLRWNLKDNNA-------CTGVDPAPS-
-----NDGHIVIAFTGDYFIYSRVVFTCSRKI--YGV------ASRHRHVTRIRSTSD--
-TRFYPLMINVYQMCGNGD-EGRS-------------KVSTQEGIFKLYENDRLDVLIQK
EEAT-------ILNEGVEIGLFLT
>Halocynthia_roretzi_GKLY01000468.1 .
HPFIHLNAD--ATFGVDSKPLQ--KNVEGMHTVTGWNVMNVD-------KCTDSNPMLE-
-----NHS-IIIPMDGNYYIHSQITFKCGWII-DQRP------PSIHRHVVQYIQTIASY
HDHPHVLMESSYQLCGKDE-SDKK-------------KYSHQAGVFRFTEGDILSVLVQK
HEQTELHAKTN---DDASFGLYLL
>Halocynthia_aurantium_QXVX01008958.1 .
YPFIHLNAS--ATFGVDPEPLQ--XNVEGMHTVTGWNVMNVE-------KCTDSNPKLE-
-----NHN-IIIPMDGNYYIHSQITFKCXSIISDHRP------PSIHRHVVQYIQTTASY
HDRPHVLMESSYQLCGKDE-SYKK-------------KYSHQAGVFSFTEGDMLSVLVQK
HEQTKLHVKSN---ADASFGLYLL
>Boltenia_villosa_JAUELA010146351.1_3172 .
KPFIHLRGK--ALTTX---------NIDRMQTISNWKMESEG-------KCLETDPEFE-
-----DNN-IRIHLDGNYSIYSQITFKC---PEFIXP------STIHRHVVQFTETFADF
VDKPKILMESTYQLCGKSD-GGKI-------------KVSRQGGVFPFTEGDMLRVVVKK
HPKTSFFSDAQTRSDDAAFGLFLL
>Boltenia_villosa_JAUELA010181908.1 .
KPFIHLRGK--ALTTX---------NIDKMQTISNWKMESEG-------KCMETDPEFE-
-----DNN-IRIHLDGNYSIYSQITFKC---IDNL-P------STIHRHVVQFTETFADF
VDKPKILMESTYQLCGKSD-GGKI-------------KVSRQGGVYPFTEGDMLRVVVKK
HPKTSFFSDAQTRSDDAAFGLFLI
>Styela_plicata_OZ023139.1_13340530 .
DGPIHLC-----LTLNKRY-CE--KXVKDMKTVTGWGILDGDKN-GNTRTCENVDPALK-
-----ENE-VVIAVDGYYVVYSQITLXFP--CAIFQG------TRIHRHAVQYVETVGKF
RDDPKLLMENSYQMANSS--DEDY-------------QVSYQKGIYRFTSGDLLRVVVSM
ED-----IEHE---HPAYFGVYQL
>Styela_clava_XM_039403526.1 .
RGFIHLESD--KLSIDPSQ-TQ--ENVDNMKTVTGWEMKYGG-------ECKDVDPKLQ-
-----END-IVIPMDAYYVVYSQVSLHCGN-KVEIKV------PQIQRHAVQYVEVLARS
RDSPKILMENNYQLCDKSKFSQKS-------------HVSYQKGIYRFTSGDLLRVTVTK
PDGTSITNKDG---HQSTFGVYML
>Botrylloides_violaceus_JASFYC010000295.1 .
RPFLHLTGS--KSLRTL--ENX----VYDMLAVTGWTVQGGN-------NCSKVDPTLE-
-----GTG-INITQPGTYLVYSAVTFXSI----CSDR------VSIHRHMIEYTECFGAA
RDLPKPLSENAYQIPSGRS------------------RTSYQSGVYQLKKNDLLKVLVKK
SPLTTFTDAVD--RVDASFGVVAL
>Oikopleura_dioica_GCJN01035725.1 .
QPFIHKNVK--KALKDAIATQL----LEPERFVIPLANKDPS----VYKFPLPARLVDLN
----------VIEAADLPDLDSAAGQGVS---------------QPFVKTYLDPRNQART
PVIKNELNPTWDFKAVFSV------------------FRKNAQLLLQVIDSDDLEKLVP-
---EIADHLPMEKLDDLPFGLGKI
>Policarpa_mytiligera_GIUT01060351.1 .
MPFIQLIG---RSLKCK--KEM--ENIDRMESVTGWEIEGGN-------ICSETNPTVD-
-----GTD-IVIPRKGYYFVNAQVIFYSA----LRAP------PMIHRHVVQYVGHRAGI
RRPPLILLESAYQISDGEK------------------RISYQSGSYEFNEGDALRILVQK
SSSTSLHSKTD-NITDALFG----
>Polycarpa_mytiligera_GIUT01069651.1 .
MAFLHLTG---RNLTVG--VGA--GNVGGMKSVSGWQTQVGE-------GCPDTNPRTD-
-----GTD-IIIPRDGNYSVHSQITFYSG----GET--------AIHRHVVQYVERFGGI
EDDPKILMENAYQIGDGEM------------------KVSHQSGVYRFNKHDSLRVVVKK
PSDTSFHKDATGSGVEASFEVLLL
>Polycarpa_mytiligera_GIUT01069655.1 .
MAFLHLTG---RNLTVG--GGS--GNVDGMKSVSGWEKQLGE-------SCPDTNPTSD-
-----GTD-IVIPRDGNYSVRSQITFYSG----GKT--------VIHRHVVQYVERFGGI
EDDPKILMENAYQMGDGET------------------KVSHQSGVYRFNEHDSLRVVVQK
PSDTLFHKGDKKKGVEASFEVLLL
>Styela_clava_XM_039391530.1 .
MMVLHWFP-----LVEENQSNA-----THWTRITNYERHRST----FSVSTGPSGSYED-
-------GFAVLQESGLYHVYAKITFVCTEGDKKG----------KRVHMEVGVQNYK-D
DSKYYSILSENQHLNCALEG---------------GLVTLYQEGLFRLAKSNRVFLRYKV
-PENVELASHN-AYSKSYFGMHRT
>Styela_clava_XM_039401933.1 .
MMVLHWFP-----LVEENQSNA-----THWTRITNYERHRST----FSVSTGPSGSYED-
-------GFAVLQESGLYHVYAKITFVCTEGDKKR----------KRVHMEVGVQNYK-D
DSKYYSILSEDQHLNCALEG---------------GLVTLYQEGLFRLAKSNRVFLRYKV
-PENVELASHN-AYSKSYFGMHRT
>Styela_plicata_OZ023150.1_202777725 .
NMKVHWFP-----SARDTXANV-----SHWTKITEYERHKSI----FTVSAGPDGSFDK-
-------GSVVLTESGLYLVYAKLTFACTDADYKQ----------KRIHMEVVVQN-T-S
DSNHRPMLSEVQHPTCRLRG---------------NLVTLYQEGYFRLFAKNRVFLRYKA
-PENVRLSAGR-VYVQSYFGIYRV
>Styela_plicata_OZ023150.1_18204622_pseudo .
NMKVHWFP-----SARDTXANV-----SHWTKITEYERHKSX----FTVSAGPDGSFDK-
-------GSVVLXESGLYLVYAKLTFACTDADYKQ----------KRIHMEVVVQN-T-S
DSNHRPMLSEVQHPTCRLRG---------------NLVTLYQEGYFRLFAKNRVFLRYKA
-PENVRLSAGR-VYVQSYFGIYRV
>Polycarpa_mytiligera_GIUT01011317.1 .
RVIVHWFP-----LHWKSIE-K-----NNSGEIVDYERHRST----YTVSSGPEGSFDD-
-------GRLVVTSTGLYYVYAKLTFECTEADQRL----------KHFGTDVVLED-P-S
RTTRSPILWERAKAKCKMKG---------------DLETLFQRGIFRLTKDSSLTLRYKT
-SDHVRISSTRDQAYKSCLGMYKV
>Polycarpa_mytiligera_GIUT01000586.1 .
REIIHWSPN---VTAWDGTKHA-----DKWQSIKHFEREKST----FTISPGTENTFEK-
-------GKVNIPETGMYLIYARLSFACLSPQGK-----------KRVHMEVVVHE---T
SEFHFVVLKDSQLATCSVTG---------------DLVTLFQSGLFRLGKDEKVELKYKA
-PQGVTLSEQD-WLYKSSFGLIRI
>Halocynthia_roretzi_GKLY01014870.1 .
RFLVQWYLD----QYGNEKQGG-----KDWTTITKFGTGKQH----DRMLPGFIDTYHK-
-------GGVRVPRNGLYLITTRLTFSCVKKSKLP----------RVISVQTFVYETE--
-IYQRNLMSEDETVCCMNDG---------------DVTTMYSSGLFRLAGNNVIYIRYNS
-SSDVNLSSDRESIYKSNIGVMWI
>Halocynthia_aurantium_QXVX01010755.1_6466 .
RFLVHWYLD----QYGNEKEGK-----NDWTTITKYVTEKQH----DRILPGFTDTYHK-
-------GGVRVPRNGLYLITIRLTFSCVKKSKLP----------QVISVQTFVHETE--
-IYQRKLMSEDETVRCMIDG---------------DVTTMYSSGLFRLAGNNVIYIRYNS
-SSDVILSSDLGSTYKSNIGVMWI
>Halocynthia_roretzi_GKLY01004503.1 .
RFIVHWFA----LEEAGYGMKH-----DRWQVIKKYERHQAV----YTVSPGFPDSYKD-
-------GAVVIPENGFYWVYGKVTVACTRADQQQ----------KRIPLEIRTREMN--
REEDQTILTDFKSAKCSLIG---------------DLVTLYTNGMFRFDKGHEVYMRIKL
-PINVQLVDYD-SIYKTNFGIGWM
>Boltenia_villosa_JAUELA010042904.1 .
RIIVHWYA----FQHAPSXFIS-----GSWQKIKDYDIARSS----YTTSPGHHDSYVN-
-------GSVLIPADGIYVVYGKAEVICTKRDQQV----------KRIFLE--IRINQG-
-HNSTTLLRDIDAGICNIKG---------------DLLTLYQSGLFHLSKDSKLSLHIKM
-PEGVELAKYN-MRFKTTIGVYSV
>Boltenia_villosa_JAUELA010144157.1 .
RFIVHWYA----IQHX--IYIL-----GKWNKIKDYDIARSS----YTISPGYQGSYDN-
-------GSVVIPADGKYMVYGKAGVYCTKPHDAI----------KRLPIDRRIRIMQG-
-HNSTTLLRDIDEGICNMKG---------------DLLTLYQSGLFHLLKGSKLSLHIKM
-PEGVELARKD-MRFKTTIGVYNL
>Halocynthia_roretzi_GKLY01001511.1 .
RYSIQYYAD--PRYNGPETILH-----GEWQKLHRYDNASSS----YTVLT-VPGSLVN-
-------GSVAVKDTGIYLVYGKVTVACLKADDQL----------KRIQFKITSNHHQ--
--QTRDLLHGKDEAKCGRSG---------------DLLTIFQSGFVYLNGQTEISLHIKL
-PEGVVLSRRG-IAYKTNLGIHKM
>Boltenia_villosa_JAUELA010107113.1_6654 .
RFIVHWFG----LEDARTGIXL-----DIFMLLEKQSKXRNV----YTVSPDYQDTFVN-
-------GAVKIFKDGLYLVYANVVVKCTKADKQI----------KRIFFEVRMNEYYGD
HNWETTLLRDVGNGVCNLEG---------------DLLTLFQQGLIRMSKNALVYVIVKL
-PENVTMIXDN-SVHKTNIGVSWV
>Boltenia_villosa_JAUELA010119381.1_2496 .
RFIVHWFA----REDAGKGIX-------QWHHVANLISDRSV----YTVSPGHHDTFVN-
-------GAVKIYRDGLYLVYAKVVVKCTKADKQS----------KRVFFEVRMNEHYGD
HNWETTLLRDVGQGVCNLEG---------------DLLTLFQQGLIRMSKNALVYVRVKL
-PVNVTLSDDN-SIYKTNIGVSWV
>Styela_clava_XM_039403529.1 .
RFVVHWIA----RDNASVGIEA-----HTWFPVTELSNDRSI----YTVSPGYEDSFVN-
-------GAVKIPKNGLYMIYGKITAKCEDSDEKL----------KRIHFEIRMRIYD--
-NSEKTLLSETRTGVCRIPG---------------DLLTMFQQGLLRLAKGNLIYIRVKF
-PENVKLSDED-SWFKNNIGVSWV
>Styela_plicata_OZ023139.1_13470481 .
RFVVHWFV----RDDASTGMXA-----GNWFTITEFANHGSI----YTVSPGYNDTYVN-
-------GAVRIPRNGLYMIYGKITPKCIAANKRP----------KRVYFEIRLREKG--
-RKDSTLLSEVGKKECKMEG---------------DLLTMFQQGLMRLAKGNLVYIRIKF
-PEDVKLSDTD-SWFKNNFGVAWV
>Halocynthia_roretzi_GKLY01000904.1 .
RPSAHWYLS---KNTVKRTDHS-----QDYRNVSHWNHETGH----EVAHTQNG-IKMHH
------G-LMKIPRDGWYHIYIQMEVKNNTDKP------------FNLRVKIQRAT----
----KNIMNITHEASSDQT----------------PSFVVKKSGIFNLFKDDCLLVQVQM
-SDHGKLETDM---SRSYFGAYYV
>Halocynthia_aurtantium_QXVX01001463.1_1102 .
RPSAHWYLS---KNAAKRX----------YQNVSHWNHETGH----EVAHTQNG-IKMHH
------G-QMKIPRDGWYHIYIQMEVKNNTDX-------------FTLSVKIPAG-----
-----SIMEIRHKASSDQT----------------PSFVVKKSGIFKLFKDDCLLVQVQM
-SDHGKLETDM---SRSYFGAYYV
>Polycarpa_mytiligera_GIUT01115779.1 .
RPSAHWYNP---EATSDENGGS-------TRNVTSWTCRKEE----GLAHSQNG-IGHSQ
------DGMMEITVPGWYHLYFQMDFRSSVQES----------SSYKARVFVAGDKDD--
--EKNYCMTRHEKKSCSHAN--------------RSCVVLGGSGTFKLEKDDKVRVQVEM
-PKNSALHQDK---SRSYFGALYL
>Styela_plicata_OZO23139_13351937 .
RPSAHWYLN---ESSAXEDLGT-------AKRYVSWIWETGT----EMAHSQNG-IEHEN
------D-QMKFLKEGFYHIYFQIDFRSXCR--------------FVARVFVSGKTVE--
--ETSTLIKVEKTSTCGHXN--------------HSCAILKGSGVFDLSDGSLVGMEIE-
-PGNFSINTDM---SRSYFGAMYL
>Polycarpa_mytiligera_GIUT01085277.1 .
RPTAHWILR---SNVSYGE----------EIVVSRWTHSTGS----GYAHSKNG-IQTKS
------GGEMTIPYSGWYLIYFQIAFAPILSNSQTRP-----STGFQAAVQVMKEKSE--
--DADLLKLKGTLKPRHHHPCF-----------RSRHAVIRKERMFYLKENESLRLKVIV
-PKFSYVTTRD---RQSYFGVHFV
>Polycarpa_mytiligera_GIUT01132592.1 .
RPTAHWILG---RNASSGE----------DIVTSHWIHGTGY----GYAHSKNG-IQNIS
------GRKMIVPRSGWYLIYFQIVIASDQTG--IRPN----NTRFEVAVQVKKEDAE--
--HANLLKTNGTFPSPHQS---------------SGHVVVRKERLFYLRKDENLRLLFTV
-PESSHITSWN---SQSYFGVHLV
>Ciona_intestinalis_XM_002126667.5 .
RPYLHMWNK-------DSHQN---------DVVV-WEHANGA----GTTS-RKG-FDVSG
-------GNITVNSEGVYYMYLHTTFRTN----GNPRTR-----SRRISHKVLVNNS---
---PIELLGEKRDLGED----------------DTIQ-TLDSLMTYVLEKENRLTIELEK
-PDYMSVSTNP---SETYFGIFKL
>Ciona_savignyi_EU216599.1 .
RKYLHVWNT-------VSGAT---------KHVK-WETKNGA----GSTA-VKTNFTVKG
-------HSITIPEKGVYTIYLHATFKSNATHHGHRHTNE----PRKISQSLTKSANRK-
GMEDVILMQKKKTVEHT----------------SDLQTTLDSHVTVQLSENDELIIDLEA
-PNQIHISNEE---HETYFGMFMV
>Ascidia_mentula_OX387198.1_5887822_partial .
GPYLHYQSL-------FVRYT---------YGVSXWIDEDGA----GTTFSQNIQYNKPE
-------SLVTIPKGAKYNXHLHTSFRCKQDQSEEX------------------NSN---
---YTTLLEASKTVSN------------------CRKETLDSSVVRELDKDDKLQVCLVF
-GKGVHILPKQ---SETYFDVFMV
>Ascidia_mentula_OX387198.1_5895402_partial .
GPYLHYQSL-------FVRYT---------YGVSXWIDEDGA----GTTFSQNIQYNKLK
-------SYVTIPKGAKYNIHLHTSFECKQDQSEEX------------------NSN---
---YTILLEASKTVSN------------------CQKETLDSSVVQELDKDDKLQVRLVF
-PEGVDILPKQ---SETYFDVFMV
>Phallusia_mammillata_LR786991.1 .
LTYGHLTAK---GQPKKTGDV---------YTMNSWEWQQGA----RFAFSSPFMYSNN-
------SAHLNVTVDGVYKVYLHTTFVSSRSKSE----------KCQLSHQVNRKTG---
----VLIKSSETVPNCRKTNQKLPSLQQNK---PFGFFTLDTMGVYRLAKNETLTVVYQM
-PDHVTIGDAD---TQTYFGIFRV
>Phallusia_fumigata_QXVZ01031879.1 .
LIYAHLIAK---GQPTKTGNG---------YTMESWEWQPGA----RFAFTSPSMYNKNK
------SMQLNVAVGGVYNVYLHTTFVSSKTKPE----------KCQLSHQVKRKTG---
----DLMKSSEMVANCGSTSRSMSRSLRSK---PLGFHTLDTMGVYRLAQNETLTVSYEM
-PDHVTIGDAD---TQTYFGIFRV
>Ascidia_mentula_OX387198.1_5902328 .
LTYALLTAK---GQPKKIGX----------YNMSAWEWERGA----KFAFVSDSSIYNNR
------SGVVTVPDSGLYLVYLHTTFESX---------------SCEVSHHIRRNGE---
----NLMSATESVSNCGFTNQTLTPWQKHQ---YCGFHTMDSAGIYTFRKDAKLSVVYTM
-PDYVKIGDTA---TQTYFGLSRL
>Ascidiella_aspersa_OZ004612.1_32722381 .
LSFAHFYAN---GQPEKTGNX---------YVMNNWEWRRGA----RHAYVTPSEMYHNR
------SSKVIVAQSGLYLVYIHTTFINDGDDSEX---------SCEFSHELRSNPG---
----VLLNATE-VRSCR------TGLLTNQ---HRAFHTLHSSGTYQLKKHDFISVFYQM
-PNHFRISDVC---TQTYFGMAMI
>Ascidiella_aspersa_OZ004612.1_32714901 .
LPFAHLLAN---DQPEKVQGX---------WVMKSWKWSPLS----GWSFTDPESMYDDQ
------TGVLTIPRNGLYKVYAHTTFFSTK-EDNNK--------RCSISQQVKRQXG---
----ESILSSQEVVQCDLPVGYHRDRPXN-----VGFHTLSSVGTYKLLNGDRLWLYIEK
-PEYVKVATYD---TETYFGVFMI
>Phallusia_mammillata_LR788708.1 .
LPIAHVYAA---GQPLHENG-----------HMDNWQWSIGA----EKTLETHPNMMDSI
------GGNLVAPIGGTYIVYVHTTFVSNLPKGNKT--------MCTVSHEVRKKFDQT-
TAQTQRLLKSEETLRCDVTVYHKRRRSDNK---LIGFQTLHSQGTYRLEKGSKLSVHYSM
-PQYVDIGTLL---TETYFGMFMV
>Phallusia_fumigata_QXVZ01008923.1_43208 .
LPLAHVYAA---GQPLIDSG-----------HMGNWQWHLGA----ERILETYPNMFDSK
------NGNLVAPLGGTYIIYVHTTFVSNLRKGNKT--------MCTLGHEIKKNFNHS-
TKHTQNLLKSRETLRCDVTVYVRRRREDND---LIGFHTLHSQGAYILEEGSKISVHYSK
-PLYVDIGSLL---TETYFGMFMV
>Ascidia_mentula_OX387198.1_5904764 .
LPQAHVHAV---GQPINGCX-----------RMLNWEWRIGA----ERTMATFPHMFDRK
------NGAIVVPLGGTYKVYVHTTFVTN--KEEEX--------RCQLGHEVRDNLN---
----DFLIKSEETQRCDVSVNFTRDRTNPD---LVGFHTMHSEGTFQLEKGKSLKVFYIM
-PDYVQIGTLH---TETYFGIFMV
>Ciona_intestinalis_XM_018816583.2 .
RPKAFMTIGQSNGPPLKTTNC---------SRALSWNTEIGA----AFCYVDGLTYMNE-
-------SGLQIQGTGQYLVYMHTTFIRNKPSEMEEPIRGERIGNCMLTHMVHKSSGD--
-SSIEILMKSTETRDCGVFIAHHRKRRGSESKTNVGFQTLHTTGIFKLEKGDHIQPFYHM
-PKYMKVGWTS---TETFFGIFML
>Ciona_savignyi_GGEI01013820.1 .
RPSAYLTSFQTNGAPTKGR-----------SRLMSWSNQRGA----GFCYRIEMEYFNE-
-------TGLIIKHTGRYVVYVHTTFITKKGINKRIKP---SSRICTVSHEVVATSAE--
-NRNRTLIKSSETRNCNVNNGFRRKRHTHK-YHDVGFFTMHTMGIFELKFNDKLQVYYQM
-PSYIAIGWAK---SETYFGIFMI
>Ciona_savignyi_AACT01063529.1 .
RPGAYLTSFLTNGPPQXGR-----------SRLLSWSNQRGA----GFCFLCDVEYKNE-
-------SGLIIKHTGKYVVYAHTTFIPKKDS----------XGRCTISHEVEAAASN--
-GRRRTLMKSSETRNCDVKCGHSRNRYAHHNETTVGFTTLHSMGIFKLDQKDQLQVYYHM
-PPYIAVGWAK---SETYFGLFML
>Ciona_savignyi_AACT01002571.1 .
RPGAYLTSFLTNGPPKXGR-----------SRLLSWSNQRGA----GFCFRNNVGYSNE-
-------TGLIIQHTGKYVVYAHTTFIPKRVSNETAMPRYVGIGRCTISHEVEAAST---
-GRRRTLMKSSETRNCDVKCGHSRNRYAHHNETAVGFTTLHSMGIFKLDQDDQLQVYYHM
-PPYIAVGWAK---SETYFGLFML
>Ciona_savignyi_AACT01002570.1 .
RLSAYLTSFLTNGPAKXGR-----------SRLLSWSKQRGA----GFCFRNNVGYSNE-
-------TGLIIEHTGKYMVYAHTTFITKRVSNETAMPRYAGLGRCTIGHEVEAASN---
-GRRRTLMKSSETRNCDVQCCHSRYRYAHHNETAVGFTTLHSMGIFKLGQSDQLQVYYHM
-PPYIAVGWAK---SETYFGLFML
>Botryllus_schlosseri_JG310076.1 .
KPHIHMLLD--ASTQIRKAKWG--------EDILSWIPEFDQ----SED-----ITYNRA
------ESSISVKEPGQYFVYNQVYVVRGQNGQTPPTAHL---KSQTVMHVIYKIPFNYP
KSRKPIPIAEGVVSHCWNKDAN------------TQIHTSYQGIIVNVGDREKLLVGLVS
----YNQVLDKLLPSSTFFGMFKL
>Botrylloides_violaceus_JASFYC010000823.1 .
KPHIHLQLN--GFPQLLGRXWK--------GKVLSWIPDVSQ----SNV-----LRYNGD
------TFTITVTEAGSYFVYSQIYIAR----QERIKADF---SNQTVMHSINKIPFNYP
SSRKPLTVSESVLTHCWDEDAT------------TQVHASYMGIIVSMGENEQLLVALES
----FHDSVDNLMPANTFFGVFKL
>Halocynthia_roretzi_GKLY01001449.1 .
RPYTHLTLT--AEDSIPLTPWN--------NRILQWNPTTTL----TNAG---PLQYSAI
------SRSISIKEEGTYFVYNQIYIYRHNSHDTTDMN-V---SNHTVFHSLFRKPYGYP
RNRKPITVTEGTISYCWDERAD------------KQVHTSYQAIIVELQEGDELFVGIED
----FDDHLEMLVPKSTYFGLYKL
>Halocynthia_aurantium_QXVX01003926.1 .
RPYTHLTLT--AEDSIPVTPWN--------NRILQWKPTTTQ----TNAG---PLQYNAI
------SRSIYIKEEGTYFVYNQIYIYRHNSHDTTDMN-V---SNHTVFHSLFRKPYGYP
RNRKPITVTEGTVSYCWDERAD------------KQVHTSYQAIIVELQEGDELFVGIED
----FDDHLEMLVPKSTYFGLYKL
>Boltenia_villosa_JAUELA010038661.1_010191155.1 .
RPYVHFTLR--AESNIPVTPWK--------HRVLQWVPVVYQ----GESNGDKALEYNSQ
------KRSLIVHESGTYFVYNQIYVYRHVSESTGALNKV---ANQTLFHAIFNRPFNYP
SNKKPITISESTLSSCWNENAD------------TQVHTSYQGIIVNLQTNDELLVALED
----YNASLDTLDPKSTFFGVFKL
>Polycarpa_mytiligera_GIUT01129209.1 .
RPRIHLILK--SQANVPVNKWR--------GRTLQWKPEILE----NGG-----LQYNDD
------TKVLTVQEGGTYFVYDQIYVFRHLPRMKVGMTGL---SNHTMFHAIYRRPFNFP
ANKRPTVVTESALSNCWNANAN------------TQIHSSYQGVIVKLLKNEQLLVALDD
----YDESMDTLDPKSTFFGAFKL
>Styela_clava_XM_039395393.1 .
RPHAHLILK--HEENIALTEWS--------QHILAWTPHIVE----GQT----SLKYDEK
------NRCLTVYETGIYFVYNQIYVHRHLKEPSKGMTGV---SNHTMFHTIFNKPFNYP
SDRTPMVVTESSLGHCWNENAD------------TQIHTSYQGIIVKLQVNDQLLVALKD
----FNDHVDQLDPKSTFFGVFKL
>Styela_plicata_OZ023145.1 .
RPHAHLTLK--RGENISVTKWK--------QHILNWTPHIVE----GQN----SLKYDED
------NRCLIVHEAGIYFVYNQIYVQRHIDETRRGMKGV---SNHTMFHTIYSKPFNYP
SNRIPMVLTESALSHCWSEDAD------------TQVHTSYQGIIVKLQVNDRLLVALDD
----FNDHVDKLDPKATFFGVFKI
>Trididemnum_nubilum_OZ014477.1 .
YNVVHILFL--LTNVRFIFL----LFXITDGILNHWVKAS-------WSS-EAFRYFQH-
------NGTIQVIQPGVFYIYSQLLTVDS--------------SPSYLSHEVKVN--GRT
--FLRCKRVSQK-------------------------TTCFTSGAHKLQAFDNVYIST--
---TYPRTRVAMIHDVSFFGLVQW
>Trididemnum_clinides_OY776300.1 .
VKIVHLGLV--LVS---IFL----LIXVAGGVLNHWLKAS-------WSSVDSFRYYRH-
------NGTVQVLQSGVYYIYSQLLTVDS--------------SPSFLSHEVKIN--GNT
--FLRCKRVSQR-------------------------TTCFTSGVRNLRAYDNVYIST--
---TYPRTKVDMVHDVSFFGLVQW
>Diplosoma_virens_OY796887.1 .
LFVIHMIFS--CLIN---DA----CSVLTDGVLNHWIKAI-------WSSSGSFRYFQH-
------NGTVQVRQTGIYYVYSQLLTVDL--------------TPSFLSHEVKVN--GNT
--FLRCKRVSQK-------------------------TTCFTSGIRKLEAFDNIYVST--
---TYPRTKVDMIHDVSFFGLVQW
>Trididemnum_miniatum_OZ023248.1 .
STVIHLHGD--GSADVSSNK----GX-FSDGILNHWIKAS-------WSA-DSFRYFQH-
------NGTIQVLQTGIYYIYSQLLTVDS--------------SPSFLSHEVKIN--GKT
--FLRCKRVSQR-------------------------TTCFTSGAHKLQAFDNIYIST--
---TYPRTRVDMVHDASFFGLVQW
>Aplidium_turbinatum_OU964921.1 .
SSVIHLHGD--STHA---SS----NX--SDGVLVHWVKAS-------WSSPDNFRYFRH-
------NGTVQLQRGGVYYIYSQLLTVGS--------------TPDFLSHEVKIN--GNT
--FLRCKRPSRR-------------------------NTCFTSGVQNLNALDNIYIST--
---TYPRTKTNMAQDVSFFGLAQW
>Aplidium_turbinatum_OU964920.1 .
ITFLHLSPE--SIPK---LN----LLSFPDGVLVHWIKAS-------WSSTQNFRYFRH-
------NGTVQVQSSGVYYIYSQLLTVDS--------------NPAVLSHEVKIN--GNT
--FLRCKRVSTR-------------------------STCFTSGVHKLEALDNVYIST--
---TYPKTKTDMISDVSFFGVVQW
>Clavelina_lepadiformis_HCDF01026161.1 .
SSAVHLYGD--DSSN---------VLSNRNGVLNHWMKAA-------WSSNDKFHYLRH-
------NGTVQVQASGLYYIYSQLLTVDK--------------SPAYLSHEVKVN--EET
--FLRCKRVNSK-------------------------STCFTSGVRKLNAYDNIYIST--
---TYPSTRVDMFRDVSFFGLVLW
>Ciona_savignyi_GGEI01050480.1 .
SAVLHLEGD--GSAF---------IPSSPNGVLNHWVKTD-------WSTNNALRYFQH-
------NGTVQVISPGLYYLYSQLLTVDT--------------STSFLSHEVKIN--GKT
--FLRCKRVSQH-------------------------SSCFTSGVRQLHAFDNVYIST--
---TYPQTSVDMNRDVSFFGLVQW
>Ciona_intestinalis_XM_018817084.2 .
SSVLHLEGD--RSPS---------VLSGSDGVLNHWIKSQ-------WSSDVTFRYFQH-
------NGSIQVQSPGTYYIYSQLLTVDS--------------STDILSHEVKIN--GNT
--FLRCERISQR-------------------------STCFTSGVRRMNKYDNVYLST--
---KYPQTTVDMTPDVSFFGMVQW
>Halocynhia_aurantium_QXVX01000555.1 .
LNFAHVHGD--GSSG---------VSATKXGVLNHWMKAD-------WSSNQNYRLFTH-
------NGTLQVHDAGTYFIYSQVWAX----------------STNSVSHEVKIN--GDT
--FLRCKRSSKL-------------------------STCYTSGVKKLSANDNVYIVT--
---TYPGMQVDMLSDVSFFGVVMW
>Halocynthia_roretzi_QRAM01000010.1 .
LNFAHVHGD--GSSG---------VSALKDGVLNHWMKAD-------WSSNQNYRLFTH-
------NGTLQVHDAGTYFIYSQLLCFNSG-------------STNSVSHEVKIN--GDT
--FLRCKRSSKL-------------------------STCYTSGVKKLSANDNVYIVT--
---TYPGMQVDMLSDVSFFGVVMW
>Boltenia_villosa_JAUELA010177597.1 .
LNFVHAYGD--GSSG---------VTSIADGVINHWIKAS-------WSSSSNYRLFPH-
------NGTLQVQSGGIYFMYSQLLSINT--------------GTTYTGHEVKVN--GET
--FLKCKRSTQI-------------------------STCFTSGVKRLDPRDNVYVTT--
---TFPTTQVDMLKDVSFFGLVLW
>Styela_plicata_OZ023138.1 .
LNFLHAHGD--GSSG---------VSVSESGVLNHWVKAD-------WSSETNYRLFQH-
------NGTLQVQTGGVYFIYSQLLSSDT--------------TTMFTEHEVKVN--GQT
--FLKCRRSTKI-------------------------STCFTSGVRKLRPYDDVQVTV--
---SYSTTRVDMLKDVSFFGVVLW
>Styela_clava_XM_039392198.1 .
LNFLHAHGD--GSSG---------VSVSESGVLNHWVKAD-------WSSDTNYRLFQH-
------NGTLQVQSGGIYFIYSQLLSSDL--------------TTMFTEHEVKIN--GHT
--FLKCRRSTKI-------------------------STCFTSGVRRLQPYDDVQVIV--
---SYSTTRVDMLKDVSFFGVVLW
>Ascidiella_aspersa_OZ004611.1 .
MSIIHMEGD--GSLG---------VSSNSDGTLNHWTKTH-------WSTHDDFQYFQH-
------NGTVKVMKSGIYYIYSQLLTVES--------------PTQSLSHEVKVN--QRT
--FLKCRRVSKK-------------------------STCFTSGVRKLKASDTVHIVV--
---TYPQTTVDMQQDVSFFGLVQW
>Ascidia_mentula_OX387203.1_15875793 .
MSLIHLQGD--GSAN---------VQSDTGGVLNHWSRTS-------WSSVNDFRYFQH-
------NGTVKVLKSGIYYIYSQLLTNQS--------------PTTSLSHEVKIN--RKT
--FLKCKRVEEK-------------------------STCFTAGVRKLRAHDTVHIVA--
---TYPETIVDMREDVSFFGLVQW
>Phallusia_mammillata_LR784730.1 .
MSLIHLQGD--GSSN---------VPSNSHGTLNHWSRTT-------WSSGDDFRYFQH-
------NGTVKVLKSGIYYIYSQLLTNES--------------PTTSLSHEVKIN--HRT
--FLKCKQAVKR-------------------------STCFTAGVRKLRAHDTVHIVA--
---TYPKTKVDMHEDVSFFGLVQW
>Corella_eumyota_OY720098.1_8745157 .
SSSIHLHGD--GSSP---------NVXLTDGALIHWTKSD-------WSDNDDFRYFQH-
------NGTVQVQETGLFHIYSQLVIVSE--------------ETTSLSHEVKVN--GVT
--FLKCVRSVVK-------------------------TTCFTSGARILKAFDSVYIST--
---TYPKTRVDMIKAESFFGLVQL
>Trididemnum_nubilum_OZ014484.1_7029735 .
VTAIHVEAV--PSSSETDQ--------ITGEXLNRWKVAD-L--HITTTPTFGVGKLNT-
------SGYITVPKDGVYYLYSQVVFIRT--------------PTNHLSAQIKVGKWGAE
-RFTKCVFTQNM---DEE-----------------IYSTCHASGIKFMQEGDRIAIYV--
---TPEEVQVSMNPKFTYFGAVLL
>Trididemnum_nubilum_OZ014484.1_7063073 .
VTAIHVE------GNEDQQ--------ITGEXLKSWKVAD-L--HITTTPRFGVKNLNR-
------KGYITVPKDGVYYLYSQVVFTKT--------------TTNNLSAQIRVGTRGAD
-PFTKCVITQKM---NEK-----------------IYSTCHASGMKFMRRGDGIAIYV--
---TPVGAQVSMKSNFTYFGAVLL
>Trididemnum_nubilum_OZ014484.1_7069561 .
VTAIHIEAV--RPPNAPRRG------GVTGTXLCSWRISN-L--HLS--QHFVTTHLNT-
------RGYITVPEDGIYFIYSQVVFTKT--------------PTNHISAEIGVGRRGAE
-TFEKCLITQES---NAR-----------------KYSTCHSSGTKFLRKGDGISISV--
---TPGRAQVYLEPKFTYFGAVLL
>Trididemnum_miniatum_OZ023240.1_24223581 .
PVAIHVQAI--K---VPTR--------VPGQXLIGWSVSD-L--KATP---FGTKYLNIR
----L-GGYVTVPQSGIYYLYSQVVVTRS--------------PGRDFSSEIGVGRYGAT
-TFTKCLFRVEA---EQD-----------------TYATCRASGLRYMTKGEGISVTV--
---KPRGTQVYMSPELTYFGAFLV
>Trididemnum_miniatum_OZ023240.1_24289127 .
PVAIHVQAI--K---VPTR--------VPGQXLIGWSVSN-L--MATP---FGTKHLNSR
----L-GGYVTVPQSGIYYLYSQVVVTRS--------------PGRDFSSEIGVGRYGAT
-TFTKCLFRVEA---EQD-----------------TYATCRASGLRYMTKGEGISVTV--
---KPRGTQVYMSPELTYFGAFLV
>Trididemnum_miniatum_OZ023240.1_24271471 .
PVAIHVQAI--K---VPTR--------VPGQXLIGWSVSN-L--MATP---FGTKHLNSR
----L-GGYVTVPQSGIYYLYSQVVVTRS--------------PGRDFSSEIGVGRYGAT
-TFTKCLFRVEA---EQD-----------------TYATCRASGLRYMTKGEGISVTV--
---KPRGTQVYMSPELTYFGAFLV
>Trididemnum_nubilum_OZ014486.1_40067445 .
CNFIHLFRV--MIGNFSNX--------VFGERITDWEVADSQ--QIAP--TFGTDHLTT-
------EGYVTVPEDGNYFIYCQVVFANS--------------PRFAIAAEINVGILASN
-IFAKCLFGHSN---DIDN----------------DYSTCQANGIKYLREGEAIGISI--
---NPLGAEVMMYPEYTYFGAYLL
>Diplosoma_virens_OY796881.1_61713556 .
AIGIHVQAK--DKRVSVTFN--------SYLADXIWKIAD------QTQTLFNTSKLSS-
------HGYVTVPADGYYYLYMQVTFSGP--------------HDQQAIANLRVGHFGGN
-HFVRCLVTAGR-----------------------EDTPCHASGFKYLRKGEPFFLSV--
---NNRGVQVVISPSYTYFGAFMI
>Diplosoma_virens_OY796881.1_61666561 .
AIGIHVQAK--DEGGFVRFK--------SYLANXIWKIAN------QTQTLFNTSKLSS-
------DGYVTVPADGYYYLYMQVTFSGP--------------HGQQAIANLRVGHFGGN
-HFVRCLVTARR-----------------------EDTPCHASGFKYLRKGEPFFLSV--
---NNRGVRVVISPYYTYFGAFMI
>Diplosoma_virens_OY796881.1_62617455 .
AIGIHLQAR--NQYKLMTFN--------SYMGNXLWKIAD------KRQTLFGTSMFSK-
------YGYVAVPADGYYFLYMQVTFSGA--------------PSINMIANLKVGIMGGN
-NFVRCLVTQTKF---NAN----------------KYTPCHASGVKYLRKGEGFSLSV--
---NPRGVQIVMNPSYTYFGAFMI
>Trididemnum_nubilum_OZ014486.1_4989779 .
YQCIHVIVS--LVCFPQMX--------VPGQTITDWQIAD-A--EHANRSRFG---LNS-
------DGCVIVPIDGYYYVYSQVVFTHT--------------NRDSMSAFIGVGTYGAS
-VFTKCLLSNAS-PAGNNV----------------FYQTCHASGVKYLRRRDCIALSV--
---QPRNVEIYMDPTYTYFGAYFV
>Trididemnum_miniatum_OZ023246.1 .
YQCIHVIVS--LVCFPQMX--------VPGQTIKTWEIP-----EDANNSKFNLCFLNS-
------EGYIRVPVTGYYYIYGQVIFTTT--------------SSTTMAAEIGVGNYGET
-QFTKCLLTNHA----TKK----------------SWTTCNVNGVKKLQRGAAISLMV--
---HPQNVHVYMSPEYTYFGAVLV
>Trididemnum_clinides_OY776293.1 .
--GVAIHIG--AQLSRNTX--------VSGTTITNWEMP-----ENARSTNFGISALQR-
------DGYITVPADGYYFVYSQVIFEKT--------------DTNEVAAEIGVGPLGGT
-PFTKCLLTKER----IKK----------------EWSACHANGIKKLRKGDGISLVV--
---HPPEVEVYMSKEFTYFGAFLI
>Diplosoma_virens_OY796897.1 .
--GIGVHIQ--AKNMKSTX--------VPEQAITQWSKP-----K--KTNMFGLSQLES-
------DGYITVPANGLYYLYSQVVFTNS--------------PKPSMAAEIRVGPFGSE
-TFTKCLLAHHENPYDPDQ----------------LWATCNSNGVKYLKKGDKIKLAV--
---HPPNISVYLSDHFTYFGAFFL
>Styela_clava_XM_039418517.1 .
ATAIHVRIK--GT-DPYQG------IVPDDEIIHSWDTNTN---NGAIVQGFDVTEINLG
----EGEAGVRVMKDGIYFIYSQVVFKMN--------------RGSEVTEKVMIGVTGNT
-ELAACTNSLPRSHNPD------------------DYITCYSSGIAFLSRGDKFRVKI--
---YPPGMKVFMNPSHTYFGAFLL
>Styela_clava_XM_039403407.1 .
ATAIHVRIK--GT-DPYQG------IVPDDEIIHSWDTNTN---NGAIVQGFDVTEINLG
----EGEAGVRVMKDGIYFIYSQVVFKMN--------------RGSEVTEKVMIGVTGNT
-ELAACTNSLPRSHNPD------------------DYITCYSSGIAFLSRGDKFRVKI--
---YPPGMKVFMNPSHTYFGAFLL
>Styela_plicata_OZ023150.1 .
ATAIHVKIN--TTDDPYEG------LLPDD-IINSWSTSAV---SGAVIQGFDVSEINAK
----NGEAGVKVLKDGIYFIYSQVVFKMN--------------RGSQVSEKIMIGFTGHS
-ELSACTNSLPRTHGPE------------------DYITCYSSGIAHLRRRDKFRVKI--
---YPSGMKVYMNPSHTYFGAFLL
>Polycarpa_mytiligera_GIUT01067408.1 .
ATALHVPIQ--GN-IPYRGR----TIDGDEGTIKLWNTRS------ALSEGFSVTN----
-------DGAEVLKDGVYFIYSQVTFKMA--------------EGIEVHEKIFAGTTATS
-ELSSCSNPIPQSNNS-------------------DYITCYSSGIKRMSAHDLIKVKV--
---HPTPAVIFANPSYTYFGAFLI
>Botrylloides_violaceus_JASFYC010000434.1 .
ATAIHVMIG--GR-APYRQT----RLIGSDGIIRSWQTIG----GRFRNQGFDVSKINAT
----DNSVGVTIKKTGVYYIYGQVAFGLG--------------SGIDYNSKIEIGMPPRM
RDLASCLN-YPANRRNG------------------DVLTCHSSGIARMEKGWKFRLRI--
---YPRYLTVYNHPDYTYFGAFLI
>Halocynthia_roretzi_GKLY01001896.1 .
AVAFHARVQ--DNGGPYAG------NSLNDHFINSWETSP------AIRYGFDFTRINNG
----P-TGGVKVRIPGVYYIYSQVAFKMG--------------AGIEANHKITTGLLGNL
-NLSACTGSFPSDHSSD------------------DYITCHASGIVKLGKNQLIRLHI--
---TPRNLQVFMSPQHTYFGAFLL
>Salpa_thompsoni_GFCC01062094.1 .
AIGIHVKAG--VSESSSH-------ALPTAMRIKGWNDVSG------STASFNTSKLKT-
------EGYLTVLRTGLYYLYSQVVVENP--------------NTTYITAELDVGTRGSR
-TFSKCTFSAPADSTSGN--------------GGRRKLMCNTNGVVALRKGDGVSIRV--
---YPPNVEIVTSPEYTFFGAFMI
>Corella_eumyota_OY720098.1 .
AIGIHVQGG--SDDDSSSPT-----RESXGKTITTWRTPKR------HYFGFDTTDLQT-
------TGQIKVPTNGMYFVYSQVVFATR--------------ENSFSISEIRAGFEGGS
-VFVQCQYRGTETSQNPR-------------------ITCSSNGLVYLKKNDVISIRI--
---HPYNLEVMLEPEYTYFGAFLV
>Aplidium_turbinatum_OU964935.1 .
AVAIHVKAK--RTTDIFENR-I--NVXFTGRKLNEWLSPDP------EYIGFDTKSLLS-
------DGYVTAPVNGLYFVYSQVVFRSS--------------NLPYMVAEIGVNTWGAA
-AFTKCQISANPNATDGS------------------YVACHSNGVVYLHKGDGISLIV--
---NPQNVHVYMAPEYTYFGAFLL
>Aplidium_turbinatum_OU964926.1 .
WHILHVSYI--GSINDCLTS-H--RX-LTGRTLTGWKEPDM------HYFGFNTARLVT-
------DGYLTVPATGFYFVYSQVIFQTT--------------DVPHMVAEIGVNALGST
-TFTKCQVSQGYNSTTGS------------------YVACHSNGVVHLREGDGISLIV--
---NPQNVRVFMAPEYTYFGAFLI
>Ciona_savignyi_GGEI01099122.1 .
AIAIHVQAQ--G--EGLGGRFR--PELVEGRILNNWARPDS------RFRGFDTAHLHD-
------DGFFTVPVTGAYFVYSQVVFNVT--------------NHPFMTSEIGVNVEGQT
-TFSKCQFSNPYTMSLGRKGAS----------SRKKFVTCHSNGVVFMRAREGISISV--
---NPPSVEVYLQPQFTYFGAFLI
>Ciona_intestinalis_XM_009860602.3 .
AVAIHVKAQ--GAERGIGGTFL--PGTVEGRTLTDWAPPDS------HFKGFGTRHLNN-
------DGYFTVPVAGVYFVYSQVVFNVT--------------NLPFMVSEIGVNVDGQS
-TFSRCQFSNTLTRSTPR-ASS----------TRKRFVTCHSNGIVYMKANHGVSLSV--
---NPPSVEVFLAPQYTYFGAFLI
>Clavelina_lepadiformis_HCDF01014111.1 .
AIAIHVQAQ--DVDVPVT---S--FTFPA-EPITQWKIPDSK-----TFIGFRTDHLRS-
------DGYITVPAAGIYYVYSQVVFVTS--------------DLPYMVAEVGVHAMGQT
-TFAKCQFSNTQDR-LNG-----------------SYVTCHSNGVVYLNAGDDISLMV--
---NPANVRVYLSSQHTYFGAFLL
>Ascidiella_aspersa_OZ004611.1_28755881 .
AIAIHVQAL--NEETTSP---A--PMFVAGAVLTGWQTPTDT-----TFG---TRKLRQ-
------YGYVTVPKPGMYFVYSQVVFETS--------------TLPYMVAEIGVKTMGSQ
-IFSKCMFSRPADNTRNG-----------------SFVTCTSTGVVRLGRSEGISLSV--
---NPPNVKVYMKPACTYFGAFYI
>Ascidia_mentula_OX387203.1_4390679 .
AIAIHIQAN--EDITNYLSS-----CFSDGETLVAWTIPPA--------PRFQTDELLT-
------RGYIRVPKDGFYFVYSQVVFQTN--------------SIQHMVAEMGVKTFGAE
-IFSKCLFSRPNNATPNS------------------YVTCTSNGVVKLSRGQGISVKV--
---RPPGITILMRSQSTYFGAFYL
>Phallusia_mammillata_LR784729.1 .
AIAIHIQS---VDGRDLRPX-----EILDRETMIAWKMPSQ--------PRFNVENLLT-
------RGYITVPQDGFYFMYSQVVFQTN--------------SMPNMVSEIGIKTRGAQ
-VFSKCQFSRPTNEE-NM------------------LVTCSSSGVAYLRNGEGISVKI--
---SPSGIDIFLRPETTYFGAFYL
>Trididemnum_miniatum_OZ023240.1_24253884 .
PVAIHVQAI--K---VPTR--------VPGQXLIGWSVSN-L--MATP---FGTKHLNSR
----L-GGYVTVPQSGIYYLYSQVVVTRS--------------PGRDFSSEIGVGRYGAT
-TFTKCLFRVEA---EQD-----------------TYATCRASGLRYMTKGEGISVTV--
---KPRGTQVYMSPELTYFGAFLV
