# Supplementary material for: Tunicates have a complex, highly dynamic TNF superfamily
Source: PLoS One. 2026 Jan 27;21(1):e0338039. doi: 10.1371/journal.pone.0338039 (PMC12843592; doi:10.1371/journal.pone.0338039)
Supplement: S2 File — (TXT) [file pone.0338039.s002.txt]

>Petromyzon_marinus_XM_032976518.1 ...
KPSAH---------LT-----VRASSG-APSPA-------------GAG-----------
-------------------------DVSWES-------VALSGVS-------FLRNGL--
ILY------------------N-----G------NVRIN-KEGHYFIY-----SQV-Y--
--FQSG----------------DCGEG------------SGGDHV-----------LVHT
VN--------R--KALS----YD-V-PF------TLMEAVKS-------------RCHRQ
SPGR---------------------------PWFG-SSYQGGVFKLEAGDQLYVSV----
----------SDLSLVSD-GA-----DKTY-------FGLFML
>Lethenteron_camtschaticum_WFAB01000944.1_367521 ...
KPLAH---------LT-----VRASPA-ASLPAK------------GAG-----------
-------------------------NVSWES-------LALAGVS-------FLRNGL--
ILH------------------N-----G------NVRID-KEGDYFIY-----XQV-Y--
--FQSS----------------DCSEG------------AGGDHV-----------LVHA
VN--------R--KAPS----YE-M-PF------TLMEAVKS-------------RCHRQ
SPGR---------------------------PWFG-SSYQGGVFKLEAGDQLYVSV----
----------SDLSLVSD-AA-----DKTY-------FGLFML
>Leth_reissneri_JADLOY010000864.1_2712875_2711766 ...
KPLAH---------LT-----VRASPA-ASLPAK------------GAG-----------
-------------------------NVSWES-------LALAGVS-------FLRNGL--
ILH------------------N-----G------NVRID-KEGDYFIY-----XQV-Y--
--FQSS----------------DCSEG------------AGGDHV-----------LVHA
VN--------R--KAPS----YE-M-PF------TLMEAVKS-------------RCGDG
XPGR---------------------------PWFG-SSYQGGVFKLEAGDQLYVSV----
----------SDLSLVSD-AA-----DKTY-------FGLFML
>Leth_reissneri_JADLOY010000864.1_2509178_2510297 ...
KPLAH---------LT-----VRASPA-ASLPAK------------GAG-----------
-------------------------NVSWES-------LALAGVS-------FLRNGL--
ILH------------------N-----G------NVRID-KEGDYFIY-----XQV-Y--
--FQSS----------------DCSEG------------AGGDHV-----------LVHA
VN--------R--KAPS----YE-M-PF------TLMEAVKS-------------RCGDG
XPGR---------------------------PWFG-SSYQGGVFKLEAGDQLYVSV----
----------SDLSLVSD-AA-----DKTY-------FGLFML
>Entosphenus_tridentatus_JAAXLI020004191.1_7118_591 ...
KPLAH---------LT-----VRASPG-ASLPAR------------GAG-----------
-------------------------NVSWES-------LASAGVS-------FLRNGL--
TLH------------------N-----G------NVRVP-KEGHYFIY-----SQV-Y--
--FQSS----------------DCSEG------------AGGDHV-----------LVHA
VN--------R--KAPS----YE-V-PF------TLMEAVKS-------------RCGDG
XPGR---------------------------PWFG-SSYQGGVFKLEADDQLYVSV----
----------SDLSLVSD-AA-----DKTY-------FGLFML
>Myxine_glutinosa_GKQO01008001.1 ...
KPSAH---------FTA---PIRSTEL-PARPTK--------------------------
-------------------------LD-WDS---------SLGNS-------FMRNG---
VAY-H----------------H-----G------DVTVP-KEGLYFIY-----SQV-F--
--FRSQ----------------ECDRSPLYGV-------DHGDNI-----------LIHS
VY--------R--HSRA----YD-Q-PE------ALMEGMKF-------------QCSDD
N--------------NRSR------------TWYG-SNYQAGLFYLQAGDQLWVHV----
----------SDASLIVA-RG-----EKTY-------FGLFMV
>Eptatretus_burgeri_FYBX03000014.1_69409870 ...
KPSAH---------FTA---PIRTTEL-PASPSK--------------------------
-------------------------LD-WDS---------SLGNS-------FMRNG---
VAY-H----------------H-----G------DVTVP-KEGLYFIY-----SQV-F--
--FRSP----------------QCNRSPLYGV-------DHSDSI-----------LVHS
VY--------R--HSRT----YD-H-PD------ALMEGMKF-------------QCSDD
N--------------NRSR-----------IIWYG-SNYQAGLFYLQAGDQLWVRV----
----------SDGSLIVA-RG-----EKTY-------FGLFMV
>o_Danio_rerio_LOC108190761_XM_021475881.1 ...
KPAAF---------LQ-----SVSPLS-SSDD----------------------------
-------------------------VLRWRL----------NGLPV------FIRG----
LEH-H----------------N-----N------SLICL-QDGTYFIF-----SKL-S--
--YIVS------------------------------------HEP-----------LKHS
VM--------M--SADR----YSNK-PL------PLMQSFRF-------------LSASA
SQ-----------------------------SGRD-SSFLAGVFQLEIGDQVFVKV----
----------SNISLVHD-NP-----NENF-------FGAFMV
>Leucoraja_erinacea_AESE012236185.1_1055_654 ...
--CQHA--------IA-----GKSTAA-G------------------SD-----------
-------------------------RLMWEH---------RLGNA-------FMEG----
MVY-N----------------D-----S------ALVIN-KTGKYFIY-----SKI-H--
--FRGM----------------NCQ-----------------SAP-----------LHQT
IL--------Q--RDPT----YQ-N-DL------GLMRVQEVN------------YCT--
----------------GSR------------RWEK-GTFQAGMFHLNEGAELFVSV----
----------SHPSSVSS-DE-----FLTF-------FGLYKI
>Leucoraja_erinacea_JAMYXN010000010.1 ...
KMAAH---------LT-----GLWSDC-X------------------SD-----------
-------------------------RLMWEH---------RLGHA-------FMEG----
MVY-K----------------D-----S------ALVIN-KTGKYFIY-----SKI-H--
--FHGV----------------NCQ-----------------SAS-----------LHQT
IL--------Q--RDTT----YQ-N-DL------GLMRVQEVN------------YCT--
----------------GSR------------MWEK-GTFQAGIFHLNEGTELFVSV----
----------SHPSSVNS-DE-----FQTF-------FGLYKI
>RT29_1_Rhincodon_typus_XM_048602273.1 ...
KMAAH---------LT-----GKTSSN-H------------------SN-----------
-------------------------RLMWET---------SLGHA-------FTDG----
IIY-K----------------D-----G------ALIIN-ETGKYFIY-----TKI-F--
--FRGT----------------QCE-----------------AVP-----------LSQS
VI--------T--RSIN----YQ-N-DL------SLMENILLN------------YCS--
----------------GTG------------PWVK-NIFQAGVFHLNHGVQLFVSV----
----------SHAKMVST-DE-----LMTF-------FGLYKL
>CaM_Callorhinchus_milii_XM_007895612.1 ...
KMAAH---------LT-----AKVSDA-N------------------ST-----------
-------------------------MLFWED---------RLGYA-------FTDG----
VAY-E----------------N-----G------ALVIS-ETGYYFIY-----SRV-Y--
--FRGL----------------ECE-----------------QLP-----------LHQT
VF--------K--QSEG----YP-E-AM------ILMETRVTN-----------MYCV--
----------------GSR------------MWGK-NTYQAGIFYLSEGERLYVTV----
----------PNPRMVAM-KQ-----STTC-------FGIYKL
>Leucoraja_erinacea_XM_055642461.1 ...
TFAAH---------LT-----GMHFIK-N------------------SK-----------
-------------------------TLLWDA---------TMANA-------FTSG----
IRY-K----------------E-----G------ALIID-DPGYFAIY-----SKI-Y--
--FRGP----------------GCK----------------SHTL-----------LQQT
VF--------K--RNKL----FP-A-DF------TLMIARSNL------------YCPE-
----------------KQE------------FWSR-NSFQTGIFKLQKGDHIYVNV----
----------SNPMLVNF-DQ-----FYTF-------FGLHKL
>RT16_1_Rhincodon_typus_XM_020530320.2 ...
EVVAH---------VT-----GMNVIR-N------------------SN-----------
-------------------------TLVWDA---------EKGLA-------LTKG----
VSY-N----------------A-----G------ALVIN-EAGNYLIY-----SKV-F--
--FRGQ----------------ECT----------------SDIS-----------LEHT
VF--------K--RTKL----YP-K-DI------QLMVNSNGN------------SCPE-
----------------NRA------------QWTR-SSFQAGIFNLKQNDHIYVNV----
----------SDPKFVSF-DQ-----FNTY-------FGLHKI
>CaM_Callorhinchus_milii_AAVX02013887.1_76943_pseud ...
REAAH---------VT-----GKSFA---------------------AN-----------
-------------------------TLLWDD---------TRGLA-------FTMG----
VRY-E----------------D-----G------GLITN-XTDLFFIY-----SKI-D--
--LRGF----------------TCV----------------KDLM-----------LQKT
LL--------H--QTDS----CP-K-DL------VLVETRKNK------------YCVV-
----------------KGA------------MWSI-NSYQGD--ELDKGDHIYVNV----
----------SNPNLLTY-DX-----IKTV-------SALYKL
>CaM_Callorhinchus_milii_NM_001292981.1 ...
REAAH---------LT-----GKSSA---------------------AN-----------
-------------------------TLLWDD---------TKDIA-------FTRG----
VRY-K----------------D-----G------GLIIN-ETGLFFIY-----SKI-Y--
--FRNL----------------ICV----------------KDLE-----------LEQT
LF--------V--RTSR----YP-K-DM------ILMETKKNK------------YCVV-
----------------KDT------------VWYI-NSYQAGIFKLHNGDHIYVNV----
----------SNTNLVSF-DQ-----TKTF-------FGLYKL
>Leucoraja_erinacea_XM_055642462.1 ...
KAAAH---------LT-----GYYNSD-Y------------------TN-----------
-------------------------PLMWNH---------QTGHA-------IIRG----
VTY-K----------------D-----C------GLVVN-QTGLFVVY-----SKI-Y--
--FRGY----------------KCE----------------RRKN-----------LEHI
LF--------K--RSTR----YS-K-DL------ILMESEKTD------------YCSL-
----------------NYN------------NWNT-NSYQAGIVTLTKGDSLYVNV----
----------SYPRLVDS-DE-----SKTF-------FGLYKL
>Leucoraja_erinacea_XM_055665555.1 ...
----------------------YYNSD-Y------------------TN-----------
-------------------------PLMWNH---------QTGHA-------IIRG----
VTY-K----------------D-----C------GSGRQPKTGLFVVY-----SKI-Y--
--FRGY----------------KCE----------------RRKN-----------LEHI
LF--------K--RSTR----YS-K-DL------ILMESEKTD------------YCSL-
----------------NYN------------NWNT-NSYQAGIVTLTKGDSLYVNV----
----------SYPRLVDS-DE-----SKTF-------FGLYKL
>RT11_1_Rhincodon_typus_XM_020530325.2 ...
RIAAH---------LT-----GDSITA-G------------------SN-----------
-------------------------PLIWDD---------RRGHA-------FTRG----
IVY-K----------------D-----R------GLVVN-ETGIFFVY-----SKI-Y--
--FRSH----------------TCE----------------AKKN-----------LEHI
VF--------K--RTDR----YH-K-DM------ILMETKKIN------------YCSE-
----------------KER------------EWAT-NSYQAGIIRLSKGESIYVNV----
----------SDSRLVNF-DE-----TKTF-------FGLYKL
>CaM_Callorhinchus_milii_XM_007895611.1 ...
EKAAH---------LT-----GKSFTG-D------------------SK-----------
-------------------------TIMWED---------SLGHA-------FTRG----
IQY-K----------------D-----R------GLLIN-ETGLFFIY-----SKV-Y--
--FRGQ----------------ICQ----------------KNMY-----------LEHN
VF--------K--RTER----YP-K-DI------ILMEMKTLN------------PCTG-
----------------NGA------------RWIK-NSYEAGIFQLSKGESVYVNV----
----------SRPELVSF-DE-----SKTF-------FGLYKL
>AC8_1_Anolis_carolinensis_XM_008117827.3 ...
KSRAH---------LT-----GKANQD--------------------SL-----------
-------------------------PLEWES---------TYGHA-------FISG----
VRY-E----------------N-----R------GLMIA-EAGVYFVY-----SKV-F--
--FRGQ----------------ACT-----------------TKP-----------LYHV
VF--------K--RNPS----YP-G-IQ------LLMEDRKMS------------YCR--
----------------ATH------------MWGK-SSYLGALFNLSRQDSLHVNV----
----------SDVLLVNS-EE-----SKTF-------FGLYML
>Gallus_gallus_NM_001031559.2 ...
RKAAH---------LT-----GNPTQR--------------------NL-----------
-------------------------PLEWEP---------VSGHA-------FTSG----
IQY-R----------------D-----Q------GLVIN-ETGLYFVY-----SNV-L--
--FRGR----------------HCD-----------------NEV-----------LTHV
VY--------K--RNPA----SP-G-SH------VLMEDKRIN------------YCT--
----------------KEK------------MWAR-KSYLGALFKLRERDSLYVNV----
----------SRIDLVNS-EE-----SKTF-------FGLFKL
>AM14_1_Alligator_mississippiensis_XM_019486488.1 ...
RKAVH---------LT-----GKSGQK--------------------GL-----------
-------------------------PLEWEA---------IYGHA-------FTSS----
IQY-K----------------Q-----G------SLMIN-ETGLYFVY-----SSV-F--
--FRGE----------------VCN-----------------NQP-----------LDHT
VY--------K--RNPG----YP-G-NQ------VLMEDRRMN------------YCA--
----------------TQK------------MWAG-NSYLGALFNLTRMDRLYVNV----
----------SRIALVHF-EE-----SKTF-------FGVFKL
>CM15_1_Chelonia_mydas_XM_007061199.4 ...
RKAAH---------LT-----GKADQK--------------------AL-----------
-------------------------PLEWVA---------TLGHA-------FTSS----
IQY-R----------------Q-----R------SLVIN-ETGLYFVY-----SKV-F--
--FRGK----------------ICN-----------------NLP-----------LDHT
VF--------K--RNPA----YP-A-SQ------VLMEDRKMN------------YCA--
----------------AGK------------MWAR-GSYLGALFNLTKSDSLYVNV----
----------SETALVNF-EE-----TKTF-------FGLYKL
>X12_1_Xenopus_tropicalis_XM_002934153.3 ...
RLAAH---------VT-----GKEGKE-GKE--------------GPTL-----------
-------------------------PLAWEE---------TFGRA-------FTSG----
IQY-K----------------N-----R------GLVVN-QTGLYFLY-----SSI-Y--
--FRST----------------SCQ-----------------SKE-----------LSHT
VY--------K--KSKR----YP-G-EL------ILMQNTEYQ------------YCT--
----------------SNN------------KWGR-HSYLGSLFNFTTDETIYVNV----
----------SDVKLVGF-DE-----SRTF-------FGLYKL
>O15_1_Ornithorhynchus_anatinus_XM_007668895.3 ...
RKVAH---------LT-----GKSNSK-A----------------ATSI-----------
-------------------------LLEWED---------TLGHA-------FVSG----
VKY-K----------------N-----H------GLEIN-DTGLYFVY-----SKV-Y--
--FRSR----------------DCS-----------------NKA-----------LSHT
VF--------K--RNPN----YP-K-DL------VLMEGKKTN------------YCS--
----------------LSQ------------MWAH-SSYLGAVFNLTRADRLYVNV----
----------SEPKLVYF-QE-----SETF-------FGLYKL
>o_Homo_TNFSF6_FASL_NP_000630.1 ...
RKVAH---------LT-----GKSNSR--------------------SM-----------
-------------------------PLEWED---------TYGIV-------LLSG----
VKY-K----------------K-----G------GLVIN-ETGLYFVY-----SKV-Y--
--FRGQ----------------SCN-----------------NLP-----------LSHK
VY--------M--RNSK----YP-Q-DL------VMMEGKMMS------------YCT--
----------------TGQ------------MWAR-SSYLGAVFNLTSADHLYVNV----
----------SELSLVNF-EE-----SQTF-------FGLYKL
>P3_1_Protopterus_annectens_XM_044084852.1 ...
QRIAH---------LT-----GKICP---------------------SN-----------
-------------------------PLLWEH---------FYGDA-------FTFG----
IEY-R----------------N-----G------GLLIN-ETAYYFVY-----SKV-F--
--FRAQ----------------SCS---------------DTSPP-----------LVHT
VF--------R--RTPR----YP-K-DL------SMMESSYLR------------YCIP-
----------------SQR------------PWYR-NSYLGAVFRLTALDMIYVNV----
----------SNVQMVNF-DE-----KNTF-------FGLYKL
>o_Latimeria_FASLG_XM_014489943.1_XP_014345429.1 ...
KKAAH---------LT-----GYAGKN-VN---------------TGSK-----------
-------------------------TLMWEH---------VFGLA-------FTSG----
IEY-K----------------G-----G------GLFIN-ETGLYFIY-----SKV-Y--
--FRAQ----------------DCKG---------------GHLS-----------LSHI
VF--------K--RTPR----YS-R-DI------TLMETKKLN------------FCS--
----------------NTG------------MWTR-STYLGGIFNLTRMDSVYVNV----
----------SDLSLVSS-DE-----TKTF-------FGLYKI
>Add_Acipenser_ruthenus_GKEF01368125.1 ...
PQPAH---------LT-----VKSANG-R------------------SE-----------
-------------------------TLLWEP---------VVGKA-------FTEG----
MEY-R----------------D-----G------ALLIN-ETGQYFLY-----SRL-L--
--LRGT----------------TCP----------------RDRA-----------IVHR
VF--------K--RSGR----YP-A-PI------SLLEDRKLS------------YCS--
----------------GEH------------MWTS-SSYLAAVVQLQKFDRVSVNV----
----------SEPQLVSL-EP-----ANTY-------FGIYKI
>ADD_Polypterus_senegalus_TNFSF6_XM_039734999.1 ...
SKTAH---------LT-----VKNITV-G------------------SR-----------
-------------------------MLVWES---------AARGA-------FTEG----
VEY-R----------------D-----H------SLLIN-ETAHYFVY-----SSV-F--
--FRSQ----------------GCP----------------GPKP-----------VEHS
VY--------R--KTLR----SV-E-PR------LLLQSRKLS------------QCV--
----------------GGS------------RWYS-NSYLGAVVKLDRMDRVYVHV----
----------SDPALVSL-EP-----ATTY-------FGLYKV
>o_Lepisosteus_oculatus_FASL_XM_006635296.2 ...
KRIAH---------LT-----VLNVTR-G------------------SK-----------
-------------------------MLLWEP---------EKDVS-------FTDG----
VSY-E----------------D-----G------SLLIN-ETGHYFVY-----SRV-R--
--LRGA----------------HCP----------------SPPE-----------FTHT
VS--------R--RNQH----S--K-PR------TLLQGHKVG------------FCL--
----------------GDR------------SWSS-SSYLGAVLRLRRLDRVFVSV----
----------SDPQLVSL-DH-----YSTF-------FGLYKV
>o_Danio_rerio_FASLG_NM_001042701.2 ...
KSAAH---------LI-----GYAEQS-KS-----------------PG-----------
-------------------------LLKWIS---------NHGDA-------FTDG----
VKY-T----------------D-----G------GLQVN-ETGLYFVY-----SRV-E--
--FLSH----------------TCK----------------TFDS-----------LAHK
IS--------L--KRNG----NS-Q---------IIMEDNIEG------------FCMT-
---------------SKNH------------PWVT-GSQLGSLQQLRELDWLFVNV----
----------SRPHLLSK-NF-----HSNY-------FGLFKI
>o_Takifugu_rubripes_LOC101074300_XM_003974097.2 ...
RPAAH---------VI-----GRIEKE-KF-----------------SK-----------
-------------------------TLRWES---------RVGRA-------FTSGGV-S
YQF-Q----------------D-----G------ALQVN-ETGIYHIY-----SRV-E--
--LVFR----------------DCS----------------PASS-----------FHHL
VF--------V--RRGG----RP-S-PL------TLMEAHRAG------------FCRQ-
---------------QSAH------------PWTA-ESYLASALQLQTHDRVYVNV----
----------SHPTFLSH-TH-----YANF-------FGLYKI
>AC7_1_Anolis_carolinensis_XM_008103701.2 ...
KPAAH---------LTL----GALINT-AENGA---------------------------
-------------------------LL-WED---------KKGLA-------FLQD----
MGY-K----------------D-----G------VLIFN-QSGHYYIY-----SKL-L--
--LGDS----------------RCPSASQ---------------M-----------VIHE
IC--------K--RTSR----YP-R-EI------VLLTNKIL-------------TCNL-
---------------QNTP------------GWRH-NSFLAGMVHLEENEEVFVKV----
----------SHKQMVRVGDD-----TRSY-------FGTFMI
>AM7_1_Alligator_mississippiensis_XM_006265600.3 ...
KPAAH---------LI-----GSENTT-KGGKA---------------------------
-------------------------LL-WES---------TKDWA-------FVRG----
LGY-E----------------E-----G------ALVCH-QPGHYYVY-----SVV-Q--
--LRAV--------------PEACAVTS----------------------------ATHR
VY--------K--TTPR----YP-R-PL------PLLQRLLAP------------HCGS-
---------------GNHS------------LWAH-GSALGGLVHLAPHDRLYVDV----
----------KPRHLLQVRDG-----TRSV-------FGAFML
>CM3_1_Chelonia_mydas_XM_007058209.4 ...
KPAAH---------VL-----GAAFTT-SGNGS---------------------------
-------------------------LQ-WEH---------SKDWA-------FLHD----
VGY-Q----------------G-----G------SLVCI-KPGFYYIY-----SKI-H--
--LMAQ----------------SCSQQGQ-------------NSV-----------IYHG
IY--------K--KTPR----YV-E-EM------KLLENLIL-------------YCDG-
---------------KGSE------------FWRQ-NSFLGGIFHLEEEEQIYVKV----
----------SQRQVLQIRDG-----TRSY-------FGTFMI
>o_Homo_TNFSF14_LIGHT_NP_003798.2 ...
NPAAH---------LT-----GANSSL-TGSGGP--------------------------
-------------------------LL-WET---------QLGLA-------FLRG----
LSY-H----------------D-----G------ALVVT-KAGYYYIY-----SKV-Q--
--LGGV----------------GCPLGLA--------------ST-----------ITHG
LY--------K--RTPR----YP-E-EL------ELLVSQQS-------------PCGRA
T--------------SSSR------------VWWD-SSFLGGVVHLEAGEKVVVRV----
----------LDERLVRLRDG-----TRSY-------FGAFMV
>OWGS_1_Ornithorhynchus_anatinus_AAPN01277812.1 ...
--------------LS-----GTNYSL-VGESG---------------------------
-------------------------LL-WEP---------SLGLA-------FLHS----
MNY-H----------------E-----G------SLICT-HPGYYFVY-----SKV-Q--
--LGEI----------------SCSAGRRE-----------GDTF-----------ITHG
LY--------K--RTPR----YP-E-EM------ELMVNRRP-------------YCDR-
---------------PGNE------------LWWD-NSFLGGIVHLEEEEKIFIRV----
----------SKKRLVRVKDG-----TRSY-------FGAFMI
>X7_1_Xenopus_tropicalis_XM_031899487.1 ...
VPSAH---------VT-----DCKLTN-RYPEQQ--------------------------
-------------------------LL-WEP---------RQGSS-------FLNE----
IQY-R----------------N-----G------SLLIN-RTGTYFIY-----SKL-Q--
--LRFL----------------DCPKMAD-------------SNF-----------FQHG
VY--------K--KSPH----LQDK-EI------ILMENNKQ-------------FCES-
---------------QGAK------------MWVG-SSFLGGTFVIEQGEEVYVKM----
----------SNKELIQVKDG-----SITF-------FGVFML
>o_Latimeria_LOC102356479_XM_014487431.1_XP_0143429 ...
KPAAH---------LR-----GANFTT-PKN-GP--------------------------
-------------------------LL-WEH---------IKGDA-------FVNE----
MDY-Q----------------D-----G------ALIIR-KMGYYFVY-----SKV-I--
--VGEV----------------SCNNDQS--------------HF-----------FKHS
II--------R--RSEI----YP-V-EI------PLMVTRKF-------------YCTG-
----------------KAE------------QWLE-NSFLGGVFYLKEKDRIYVNV----
----------FEKHLVKMQDG-----TMSY-------FGAFML
>o_Latimeria_LOC102356743_XM_014487432.1_XP_0143429 ...
KPAAH---------LR-----GANFTT-PKN-GP--------------------------
-------------------------LL-WEH---------IKGDA-------FINK----
MDY-Q----------------D-----G------ALIIR-KTGYYFVY-----SKV-I--
--VGEV----------------SCNNDQS--------------HF-----------FKHS
II--------R--RSEK----YP-V-EI------PLMVTRKF-------------YCTG-
----------------KAE------------QWLE-NSFLGGVFYLEEKDRIYVNV----
----------FEKHLVRMQDG-----TMSY-------FGAFML
>P3_1_Protopterus_annectens_XM_044084711.1 ...
KPAAH---------LT-----GCN-CS-PSD-GD--------------------------
-------------------------LLYWED---------KKGLA-------FKSQ----
TGY-H----------------N-----G------ALLIK-KTGYYYVY-----SKL-M--
--LGEV----------------ECIDTKM--------------KL-----------FKHI
VV--------K--RNDK----YP-S-EI------TLMSSRRF-------------LCIN-
---------------LSTD------------QWLE-NSFLGGLFYLDDGDHISVRV----
----------TEKGLVRIKDG-----TMSY-------FGAFML
>Add_Acipenser_ruthenus_LOC117409792_XM_034910490.1 ...
KPSAH---------IT-----GCNCST-SGD-GP--------------------------
-------------------------LH-WEA---------KNGDA-------FTFD----
IDY-K----------------D-----G------ALVIR-KEGHYFIY-----SKV-F--
--YGQI----------------ECQ-GKK--------------RM-----------FKHY
VN--------K--KTER----YS-G-EL------GLMENRKF-------------FCSS-
----------------SHE------------SLLG-NSFLGGVFHLLEGDQIFVTV----
----------NEKSLIRLQGS-----TENF-------FGAYLI
>Add_Acipenser_ruthenus_LOC117969900_XM_034917855.1 ...
KPSAH---------IT-----GCNCST-SGD-GP--------------------------
-------------------------LH-WEA---------KNGDA-------FTFD----
IDY-K----------------D-----G------ALVIR-KEGHYFIY-----SKV-F--
--YGQI----------------ECQ-GKK--------------RM-----------FKHY
VN--------K--KTER----YS-G-EL------GLMENRKF-------------YCSS-
----------------SHE------------SLLG-NSFLGGVFHLLEGDQIFVTV----
----------NEKSLIRLQGS-----TENF-------FGAYLI
>Add_Acipenser_ruthenus_LOC117409813_XM_034910491.1 ...
KPSAH---------IT-----GCNCSA-PGD-GP--------------------------
-------------------------LH-WEA---------KNGDA-------FTFD----
IDY-K----------------D-----G------ALVIR-KEGHYFIY-----SKV-F--
--YGQI----------------ECQ-GKK--------------RM-----------FKHY
VN--------K--KTER----YS-G-EL------ELMENRKF-------------FCSS-
----------------SQD------------SLLG-NSFLGGVFHLLEGDQIFVKV----
----------NEKSLLKMQGG-----TENF-------FGAFLI
>o_Lepisosteus_AHAT01007520.1_71067_71516 ...
KPIAH---------VT-----GFNYNV-SKD-GK--------------------------
-------------------------MF-WES---------TTGNA-------FTYE----
MNY-K----------------D-----G------SLV----KGFYFIF-----SKI-C--
--FSQL----------------HYRTTDK--------------AT-----------FKHG
IY--------K--LTQT----YP-A-DL------ELMSSESY-------------HCRN-
----------------DRE------------EMFD-NSFLGGIYYLTEGDQIFGKV----
----------NECKLIQMQYS-----SQNF-------FGVFLI
>o_Lepisosteus_AHAT01007520_pseudogene ...
NPKAY---------VA-----GYNHTA-SKE-GK--------------------------
-------------------------IF-WES---------VNEHV-------FTHG----
IDY-K----------------D-----S------SLVIK-TEGYYFIY-----SKI-V--
--YGQL----------------DYKTSAK--------------GT-----------LKHG
VY--------K--STQR----YL-G-DL------ELMSSKRY-------------HCRN-
----------------XKE------------DILD-NSFLEGIYHLTEGDQTFVKV----
----------IEKNFILLPPA-----SQNF-------FGAFLR
>o_Lepisosteus_oculatus_LOC102684262_XM_006631663.2 ...
KPKAH---------VT-----GCNCNA-SKE-GK--------------------------
-------------------------MF-WES---------VNGDA-------FTHT----
IDY-K----------------D-----G------SLVIK-TEGFYFIY-----SKI-F--
--YGQL----------------DCKTSAK--------------GT-----------FKHG
VY--------K--STQR----YP-G-DL------ELMSSKRY-------------HCRN-
----------------DKE------------DMLD-NSFLGGIYHLTEGDQIFVKV----
----------NQKNLIRLQST-----SENF-------FGAFLI
>o_Lepisosteus_oculatus_LOC102684846_XM_015349027.1 ...
KPKAH---------VT-----GCNCNA-SKE-GK--------------------------
-------------------------MF-WES---------VNGDA-------FTHA----
IDY-K----------------D-----G------SLVIK-TEGYYFIY-----SKI-F--
--NGQM----------------DCKTSAK--------------GT-----------FKHS
VY--------K--STQW----FP-G-DL------ELMSSKRY-------------HCRN-
----------------DKE------------DMLD-ISFLGGIYHLKEGDQIFVKV----
----------NEKIVIRLQST-----SQNF-------FGAFLI
>o_Lepisosteus_oculatus_LOC102684456_XM_015348887.1 ...
KPSAH---------VT-----GCKFNT-SND-GK--------------------------
-------------------------LS-WEP---------QNGDA-------YTYE----
MDY-K----------------D-----G------ALVIK-KEGYYFIY-----SKI-I--
--YGER----------------DCKTGHL--------------ET-----------FKHT
VF--------K--ITQT----VS-R-EV------ELMSSVRS-------------YCKN-
----------------DKE------------GELV-NSFLGGIYYLLKGNQIFVTV----
----------TETKNILVQTS-----AENV-------FGAFLM
>ADD_Polypterus_senegalus_TNFSF14_XM_039772839.1 ...
KASAH---------LT-----GCNCSS-PGTAGP--------------------------
-------------------------LK-WES---------KLGEA-------FTNE----
VDYTE----------------N-----G------GLLIK-HEGFYYIY-----SKV-F--
--YGEI----------------ACK-QKH--------------TY-----------FSHA
IC--------K--KMPW----YK-K-EI------ELMQMKKF-------------YCID-
----------------SAG------------QWLA-NSYLGGVFHLQPDEEIYVKV----
----------DNKELVRL-GT-----AENF-------FGVFQV
>o_Danio_rerio_tnfsf14_NM_001281995.1 ...
KPMGQ---------LTT----GLRVNN-E-------------------------------
-------------------------VVLWHE----------NHDS-------ILHF----
IKHKS---------------QE-----G------KLIIE-KEGFYSVY-----SKI-N--
--YKEE-S-----------------------------------IL-----------FTHS
VV--------R--NTQR----FAGE-EI------LLLQSSSL------------------
---------HPKIPRPSIE-----------------NSFLNGVFHLYKDDAIFVRV----
----------KNCTIVLS-NS-----AENY-------FGLFMI
>o_Takifugu_rubripes_LOC101066955_XM_003972088.2 ...
RPFAQ---------LI-----GSSNPV-GE-------------------------DNV--
-------------------------VQ-WEH---------KGGET-------YTNH----
MGY-S----------------K-----G------QLLVQ-MEGHYYLY-----SKV-T--
--LNAA---------------EECS-------------------L-----------VQHK
VM--------K--VTKA----YG-Q-AI------ELMKSKSS-------------RCTWD
AK--------FSTPKSSPG------------EDLR-NSFLAGIFHLQTGDKIYVTL----
----------EDIQKIHR-GT-----TDNI-------MGAFMI
>RT13_1_Rhincodon_typus_XM_048617783.1 ...
KPAAH---------VT-----GCNLSA-SGY-GR--------------------------
-------------------------LQ-WEH---------NKGIA-------FLRG----
IDY-K----------------E-----G------ALVIK-KSGHYFIY-----SKI-L--
--LGEI----------------SCDVERN--------------GF-----------LKQT
VF--------K--EGDA----YP-Q-PI------ELMAVRKF-------------FCTG-
---------------QSAD------------QWLD-NSYLGAIFDFNEGDHVFIKI----
----------TDKRLLKIFNH-----AETF-------FGAFMI
>Eptatretus_burgeri_FYBX03000005.1_121460494 ...
NFAAH---------LT-----GK--VV-D--------------------------KDR--
-------------------------MN-WED---------KQGLA-------FRKG----
MDY-K----------------D-----G------SLYIP-QDGVYYVY-----SQV-I--
--CVSL-E-------------DLNK----------------HIKT-----------VTHS
V---------N--YSLE----DEFQ-PE------KLLESRHS-------------ACQVP
A-----------NTDGDSG------------YWSQ-TSYQGGLFKLKKGYRLNVIV----
----------SMMDLVDF-DE-----NKTF-------FGAFFV
>Myxine_glutinosa_CAXLNH010021410.1 ...
AVAAH---------LT-----GK--DM-D--------------------------KDT--
-------------------------MI-WED---------KHGLA-------FRRG----
MEY-R----------------D-----G------SLYIP-QDGVYYVY-----SQV-L--
--XIGL-D-------------EHNN----------------PIKT-----------VTHS
V---------H--CSDK----DGSH-LE------ALLMSRHS-------------ACQVT
A-----------NKDGDSG------------FWSQ-TSYQGGLFELKKGYRLNVIV----
----------SRKELVSP-DE-----NKTF-------FGAFLV
>o_Latimeria_LOC102361141_XM_006012363.2_XP_0060124 ...
RPVAH---------LT-----GKMPYD-PKLER---------------------------
-------------------------MQ-WED---------EKGIA-------FIKNG---
LIY-N----------------N-----G------RIMVL-QDGEYFVY-----SQV-Y--
--LRDH----------------DCHSEV-----------------Q-------TKGILHS
VG--------RS-RRGS----QA-E---------ILMTKSNS--------------CAV-
----------------QKK------------LWFQ-TSYLAGTFPLFEGDELFVTI----
----------SNTASVNY-EE-----DKTY-------FGVFLL
>RT9_1_Rhincodon_typus_XM_048613852.1_LVEK03005717 ...
RPVAH---------LT-----GKXLND-GP-----------------------LRY----
-------------------------ME-WET---------EEGLA-------FVKNG---
FIY-R----------------N-----G------SLIVP-VTGQYFVY-----SQV-Y--
--LRDK----------------NCLESN---------------EL-----------ITHT
VN--------K--RTQI----DS-A-PT------TLISK-RI-------------QCQP-
---------------NVDH------------LWFQ-TNYVGGTFALNKGDELFAHI----
----------SDLTLLGF-EE-----NKTF-------FGALLL
>CaM_Callorhinchus_milii_NM_001292244.1 ...
RPAAH---------LT-----VKNSSG-SN-----------------------LQH----
-------------------------ME-WES---------KIGLA-------FTKNG---
LIY-R----------------N-----G------TLVVP-VAGQYYVY-----SQV-Y--
--LGSR----------------GCTQDN---------------HL-----------ISHV
IK--------RTPRPGS----GS-G-PV------TLVSR-TV-------------RCQS-
---------------AATD------------IWLQ-TSHIGGMFMFDQGDQLFVQV----
----------SDPTYLSI-DI-----NKIF-------FGIFLW
>Add_Acipenser_ruthenus_LOC117416691_XM_034028047.2 ...
EIAAH---------LT-----GNFMSN-EQKAGSAMI-----RRVKGQK-----------
-------------------------IQTWES---------KKGLA-------FLHN----
LQF-K----------------N-----G------ELIVP-RTGLYHIY-----SQT-Y--
--FRHT-APS-----------DGSE----VFQR------SVRNKQ-----------MLQY
IY-----------KVTS----YP-D-PI------LLMKNART-------------TCWS-
---------------KNTE------------YGLY-SIYQAGVFELKANDRVFVTV----
----------SNISVVDM-DE-----ESSF-------FGAFLV
>Add_Acipenser_ruthenus_LOC117423082_XM_034038506.2 ...
EIAAH---------LT-----GNFMSN-AQKEGSAMI-----RRVKGQK-----------
-------------------------IQTWES---------RKGLA-------FLHN----
LQF-K----------------N-----G------ELIVP-RTGLYHIY-----SQT-Y--
--FRHT-APS-----------DGSE----VSQR------SVRNKQ-----------MLQY
IY-----------KVSS----YP-D-PI------LLMKNART-------------TCWS-
---------------KNTE------------YGLY-SIYQAGVFELKANDRVFVTV----
----------SNISVVDM-DE-----ESSF-------FGAFLV
>ADD_Polypterus_senegalus_TNFSF10_XM_039761506.1 ...
ELAAH---------LT-----GNVINK-QEKYENSLS-----RGVVGQK-----------
-------------------------ILNWES---------KRGLA-------FLHN----
LHF-K----------------D-----G------ELIIP-RTGLYYIY-----SQT-Y--
--FRHS-VPITG---------EVEN--------------LMENKQ-----------MLQY
IY-----------KVTS----YP-E-PI------LLMKNART-------------TCWS-
---------------KNSE------------YGLY-SIYQAGAFQLKADDRVFVSV----
----------SNITIVDM-DE-----ESSF-------FGAFMV
>o_Danio_rerio_tnfsf10_NM_001002593.2 ...
KIAAH---------VT-----GSYTPE-SEKDGAGLPN----RKVYGQK-----------
-------------------------IQSWES---------EKGLA-------FLQN----
VEL-S----------------D-----G------ELVVP-QAGLYYIY-----SQT-Y--
--FRHT-LIE-----------EDESAREDEYGSMG---ESVRGKP-----------MLQY
VY--------K--KVSS----YQ-V-PI------LLMKNART-------------TCWS-
---------------RDSE------------YGLY-SIYQAGLFQLGSGDRVFVTV----
----------SNVSTIDM-DE-----KSSF-------FGAFLV
>o_Takifugu_rubripes_LOC101061420_XM_003968157.2 ...
KVAAH---------VT-----GSFVPQ-LDREGRAPASA--GRRVQGQK-----------
-------------------------ILWWEG---------QKGLA-------FLQD----
VQL-V----------------D-----G------ELVVP-WPGLYYVY-----AQT-Y--
--FRHT-HSL-----------EETEEEGEVEGD--------RGRP-----------LLQY
VY--------K--KVNS----YP-V-PI------LLMKTSQT-------------SCWS-
---------------RGSQ------------FSLH-SAHQGGLFPLGSGDRLFVTV----
----------TNATAVDM-DE-----KSSF-------FGAFLV
>o_Takifugu_rubripes_TNFSF10_NM_001246301.1 ...
KVAAH---------VT-----GVALLT-ELPVVDGARA---GRGYLGER-----------
-------------------------IGAWEG---------QRGLS-------FLQN----
MEL-R----------------A-----G------ELLVP-RAGLYYIY-----AQT-Y--
--FRLS-SAG----------ETEGEANGDAAEE--------DGAH-----------LVQY
IY--------K--KMSS----YT-V-PI------LLMKSSRS-------------VCWP-
---------------RGQE------------PGLF-SLHQAGTAFLQPADRLFITV----
----------SNASTMEM-DG-----RASY-------FGAFLV
>o_Lepisosteus_oculatus_TNFSF10_XM_015361124.1 ...
EIAAH---------LT-----GNFMAS-TDEIESPKP-----RRVQGQK-----------
-------------------------IQSWES---------ERGLA-------FVHN----
LIL-N----------------N-----G------ELIIP-QAGLYYLY-----SQT-Y--
--FRHS-LPL-----------DDSE----AADN------SVKNKQ-----------MLQY
IY--------K--KASS----YP-E-PM------LLMKNART-------------TCWS-
---------------KNAE------------YGLY-SIYQAGVFQLNVNDRIFVSV----
----------SNISIVDM-DA-----ESSF-------FGAFLV
>Leuroraja_erinacea_XM_055645817.1 ...
KVAAH---------LV-----GTQRTK-AASLEESTA-----KMLQGQK-----------
-------------------------IQEWEP---------TKGQA-------FLHN----
VEY-Q----------------N-----G------ELIVS-QTGLYYVY-----GQT-Y--
--FRHR-DLGAN---------EGRSRGEGPS--------DTDNKQ-----------MIQY
IY-----------KSSA----YP-E-PI------LLMKHTRT-------------TCWA-
---------------KNAE------------YGLH-SIYQGGLFHLRYSDRVFVAV----
----------SNVSLIDV-AG-----GSSF-------FGAFLV
>RT17_1_Rhincodon_typus_XM_048604709.1 ...
KIAAH---------LT-----GNHRSK-STPPGDSLS-----RRLQGQK-----------
-------------------------IQTWEP---------QRGQA-------FLHS----
VEY-K----------------D-----G------ELIIL-QTGLYYIY-----AQT-Y--
--FRYR-EIA----------------GEGDSSP------LSRNTQ-----------MIQY
IY-----------KNTA----YP-D-PI------LLMKNTRT-------------TCWA-
---------------KNRE------------FELH-SIYQGGLFELKYLDRIFVTV----
----------SNISWIDM-AD-----GSSF-------FGAFLV
>CaM_Callorhinchus_milii_XM_007911250.2 ...
KVAAH---------VT-----GDYKGE-FEPTGGRTV-----RELHGQK-----------
-------------------------IKTWES---------QRGLA-------FLYS----
VEY-E----------------A-----G------ELIIP-RTGLYYIY-----GQT-Y--
--FRYR-EAESD---------DDS--QSGDSYR------TSRNKQ-----------MVQY
IY-----------KKIN----YP-V-PI------LLMKNART-------------TCWA-
---------------KDSE------------YGLY-SIYQGGVFELKYRDRIFVTV----
----------SNASLIDM-DG-----ESSY-------FGAFLI
>o_Latimeria_TNFSF10_XM_014491441.1_XP_014346927.1 ...
RTAAH---------LT-----GGHRSH-KQVTDSKRXD----VKVTGQK-----------
-------------------------IQAWET---------RKGLA-------FLHN----
FEF-K----------------N-----G------ELIIQ-KAGLYYIY-----SQT-Y--
--FRFS-PLS-----------EDGNLDLVALQN------DPENQK-----------MVQY
IY-----------KQTA----YP-D-PI------LIMKNARS-------------TCWS-
---------------KNAN------------YALY-SIYQGGVFELKYGDRIFVTV----
----------SNINLIDM-DQ-----ESSF-------FGAFLV
>AC2_1_Anolis_carolinensis_XM_062976767.1 ...
RVAAH---------LT-----ANQNRR-HPENILSPAL----QNNLGYK-----------
-------------------------INTWEA--------PRDSNS-------FLYN----
VRL-N----------------N-----G------ELVIP-QTGVYYIY-----SQT-Y--
--FRFR-EPEGV--------EPDADPDSDS---------VRNPKQ-----------MVQY
IS-----------KYTD---YYP-D-PI------LLMKSART-------------SCWS-
---------------KKAG------------YGLY-SIYQGGVFQLNMNDRIFVSI----
----------SNKDLVDM-DK-----PASF-------FGAFLV
>CM2_1_Chelonia_mydas_XM_027829191.3 ...
RIAAH---------LT-----GSSNKK-SSLSTSNFSS----RRGIGQK-----------
-------------------------INTWEP--------SRKDHS-------FLYN----
VEL-K----------------N-----G------ELIIP-RTGFYYIY-----SQT-Y--
--FRFR-EP------------ENEDSESDLLAQ------IRNPKQ-----------MVQY
VY-----------KLTT----YP-E-PI------LLMKSART-------------SCWS-
---------------KKAE------------YGLY-SIYQGGVFQLKRDDRIFVSV----
----------SNEDMVDM-DK-----EASF-------FGAFLI
>Gallus_gallus_NM_204379.2 ...
RIAAH---------LT-----GSSKRS-SASPHIDYLS----YRGIGHK-----------
-------------------------IHSWES--------SRRGHS-------FLYN----
VEL-W----------------N-----G------ELVVP-QTGFYYIY-----SQT-Y--
--FRFR---------------ENEDEDSGLLER------IKNPKQ-----------LVQY
IY-----------KLTN----YP-D-PI------LLMKSART-------------SCWS-
---------------KKAE------------YGLY-SIYQGGVFQLKREDRIFVSV----
----------SNSDIVDM-DK-----EASF-------FGAFMI
>AM2_1_Alligator_mississippiensis_XM_019478450.1 ...
RVAAH---------IT-----GNSNRM-SSSFTQNSSF----RRGYGKK-----------
-------------------------IYSWEA--------SRKGHS-------FLYN----
VEL-R----------------N-----G------ELIIP-KTGFYYIY-----CQT-Y--
--FRFR-EP------------EDEDSDSDLSEQ------IRNPKQ-----------MVQY
VY-----------KLTS----YP-E-PI------LLLKSARS-------------SCWS-
---------------KKAE------------YGLY-SIYQGGVFQLKRNDRIFVSV----
----------SNEDIVDM-DK-----EASF-------FGAFLI
>o_Homo_TNFSF10_TRAIL_NP_003801.1 ...
RVAAH---------IT-----GTRGRS-NTLSSPNSKN----EKALGRK-----------
-------------------------INSWES--------SRSGHS-------FLSN----
LHL-R----------------N-----G------ELVIH-EKGFYYIY-----SQT-Y--
--FRFQ-E--------------------EIKEN------TKNDKQ-----------MVQY
IY-----------KYTS----YP-D-PI------LLMKSARN-------------SCWS-
---------------KDAE------------YGLY-SIYQGGIFELKENDRIFVSV----
----------TNEHLIDM-DH-----EASF-------FGAFLV
>O2_1_Ornithorhynchus_anatinus_XM_001506364.5 ...
RIAAH---------VT-----GNYRKR-NHLPRESSWL----GGAVGQK-----------
-------------------------INSWES--------AWKGHS-------FKQN----
VEL-R----------------N-----G------ELIIP-RSGFYYIY-----SQT-Y--
--FRFL-EP------------EENSESSLVNGR------TKKSEQ-----------MVQY
IY-----------KITS----YP-E-PI------LLLKSART-------------SCWS-
---------------KNSK------------YGLH-SIYQGGVFEFKQNDRIFVSV----
----------SNESMIDM-DK-----EASF-------FGTFLI
>X2_1_Xenopus_tropicalis_XM_002931552.5 ...
VIAAH---------VT-----GDSRKA-LPPENT-----FL-KNYNGEK-----------
-------------------------IQGWKS---------HRSPS-------FLSN----
VEM-E----------------N-----G------ELIIR-KSGFYYIY-----SQT-Y--
--FRQR---------------------------FNRGTEEKKGKQ-----------LVQQ
IY-----------KVTS----YP-E-PL------LLMKNAKT-------------TCWS-
---------------KEAD------------YGLH-SIYQGGVFKLNENDRIFVTV----
----------SDINMIDM-DE-----NATF-------LGAFLV
>P14_1_Protopterus_annectens_XM_044070233.1 ...
RIAAH---------VT-----GSQTKE-EGNVEKNKK-----MKMFGQK-----------
-------------------------IETWEK---------DRGLA-------FLQN----
IEL-K----------------N-----G------ELVIP-RAGLYYIY-----SQT-Y--
--FRYI-ELKES---------DDSG--------------KPIYKQ-----------MVQY
IY-----------KITT----YP-D-PI------LLMKSAKT-------------TCWS-
---------------KNAE------------YGLY-SIYQGGVFEMKQNDRIFVSL----
----------SNVEVTNM-DE-----TSSY-------FGAFLI
>Eptatretus_burgeri_FYBX03000009.1_133348391 ...
PSLAH---------L------------------DSPAAL--AQQVRGEL-----------
-------------------------IKAWES---------VDGSA-------LLRH----
MSY-E----------------P-----ATA----SLRVL-RPGLYYVY-----AQV-Y--
--FRYR-QDKRR---------------------RGLHS-PKPRHH-----------MVQY
LY-----------KKNS----YP-E-PL------LLAKGGQT-------------KCWS-
---------------QDVD------------YGLY-SIYQGGVFHLQMNDRLFLSV----
----------TNASLIDH-NQ-----ESSF-------FGAFQI
>Myxine_glutinosa_GKQO01003017.1 ...
PSLAH---------L------------------DTPVAL--AQQVRGEL-----------
-------------------------IAAWES---------VDGSA-------TLRH----
MSY-E----------------P-----GTA----SLRVL-RPGLYYVY-----AQV-Y--
--FRYR-QDMGR---------------------RGLHT-PKPRHH-----------MVQY
LY-----------KKNS----YP-E-PL------LLAKGGQT-------------KCWS-
---------------QDAD------------YGLY-SIYLGGVFHLHMNDRLFLSV----
----------TDASLIDH-NQ-----EASF-------FGAFQI
>Entosphenus_tridentatus_JAAXLI020019210.1_406_1287 ...
TPGEH---------L-----------------------------------------QRLL
GAQSG------------------RVLYSWEE---------KLGSV-------HVQH----
MDF-T----------------G-----A------TLTAR-QHGSYYVY-----AQT-Y--
--FRFS-TXGRH---------DASDPASDVSAR------QRQVQT-----------MVLY
LY--------K--RT-D---HYP-K-PL------LLAKAAQT-------------KCWS-
---------------ASAQ------------YGLH-SVQLGGVFSLRRGDQLFIAV----
----------SDPTLVDF-DP-----EASF-------FGSFLL
>Leth_reissneri_JADLOY010000831.1_1022594_1023747 ...
TPGEH---------L-----------------------------------------QKLL
GAQSG------------------KVLYSWEE---------KLGSV-------HVQH----
MDF-T----------------G-----A------TLTAR-QHGSYYVY-----AQT-Y--
--FRFS-TXGHH---------EASGPASDLSAR------QRQVQT-----------MVLY
LY--------K--RT-D---HYP-K-PL------LLAKAAQT-------------KCWS-
---------------ASAQ------------YGLH-SVQLGGVFSLRRGDQLFIAV----
----------SDPTLVDF-DP-----EASF-------FGSFLL
>Leth_reissneri_JADLOY010000831.1_1077200_1076054 ...
TPGEH---------L-----------------------------------------QKLL
GAQSG------------------KVLYSWEE---------KLGSV-------HVQH----
MDF-T----------------G-----A------TLTAR-QHGSYYVY-----AQT-Y--
--FRFS-TXGHH---------EASGPASDLSAR------QRQVQT-----------MVLY
LY--------K--RT-D---HYP-K-PL------LLAKAAQT-------------KCWS-
---------------ASAQ------------YGLH-SVQLGGVFSLRRGDQLFIAV----
----------SDPTLVDF-DP-----EASF-------FGSFLL
>Lethenteron_camtschaticum_WFAB01001199.1_43980 ...
TPGEH---------L-----------------------------------------QKLM
GAQSG------------------KVLYSWEE---------KLGSV-------HVQH----
MDF-T----------------G-----A------TLTAR-QHGSYYVY-----AQT-Y--
--FRFS-TXGHH---------EASGPASDLSAR------QRQVQT-----------MVLY
LY--------K--RT-D---HYP-K-PL------LLAKAAQT-------------KCWS-
---------------ASAQ------------YGLH-SVQVGGVFSLRRGDQLFIAV----
----------SDPTLVDF-DP-----EASF-------FGSFLL
>Petromyzon_marinus_XM_032944589.1 ...
TPGEH---------L-----------------------------------------QRLM
GTQSG------------------KVLYSWEE---------KLGSV-------HVQH----
MDF-T----------------G-----A------TLTAR-LHGSYYVY-----AQT-Y--
--FRFS-TWGRH---------GASDPPSDLSAR------QRPVQT-----------MVLY
LY--------K--RT-D---HYP-K-PL------LLAKAAQT-------------KCWS-
---------------ASAQ------------YGLH-SVQLGGVFSLRRGDQLFIAV----
----------SDPTLVDF-DP-----EASF-------FGSFFL
>P13_1_Protopterus_annectens_XM_044071706.1 ...
WPIAH---------LT-----LNYYKN-I------------------------TKDIA-V
SSQQ---------------------IVPWEH---------TKGLG-------IMTN----
MTL-F----------------E-----G------KLKIH-QNGFYYVY-----INI-G--
--FRYH-RSFGE-------------------KKH-----SSKGQP-----------LLTY
VF--------R--KSMS----RS-D-SI------LLMKGGSS-------------RYWN-
---------------SSAE------------YNFY-STYQGGVFMLKYGDEIYVNV----
----------TDASLVDR-EQ-----SVSY-------FGAFKV
>o_Latimeria_TNFSF11_XM_014497209.1_XP_014352695.1 ...
RPTSH---------LT-----IKRSK---------------------------YSYNS--
TLQL---------------------LTSWED---------NLGLA-------HASN----
MTY-K----------------D-----G------KLKIH-QDGFYYVY-----TNI-C--
--FRHH-ETSGR------------------------NDLTGKGIQ-----------LMLY
MY--------H--QKVT----GS-K-PR------YLMKGGST-------------KYWS-
---------------SHTE------------HNFY-CIYQGGIFKLKSGDEIFLKI----
----------SYASLLDQ-SQ-----EASY-------FGAFKL
>o_Lepisosteus_oculatus_TNFSF11_XM_015363713.1 ...
KPSAH---------LT-----IRAPIN-FTQKGNIQLA----------------------
-------------------------LIHWNT---------NHGLA-------HLRH----
LGY-S----------------D-----G------IIKIL-EGGFYYVY-----AKT-C--
--FRYY-AGVSG---------DVLK----------------DDTI-----------LIQY
VH--------H--EKQA----QK-T-TI------VLMKSGST-------------KHWN-
----------------KTD------------FNLY-CIQQGGVFLLKDGDGIYVKV----
----------SNSWLLDP-EP-----EGSY-------FGAIKM
>o_Takifugu_rubripes_TFNSF11_XM_003976029.2 ...
LPSAH---------LP-----ITTHQM-YSKKGEPNAV----------------------
-------------------------TIIWDQ---------VHGYR-------H--H----
MGY-Q----------------K-----G------KLLVM-ESGFYYVY-----AKT-C--
--FRYY-KYLPE---------DSIQVAVP--------TVDVSNTQ-----------LIQY
IF--------H--ESIK----QN-SKAV------VLMKTGST-------------MRWN-
----------------NAS------------YNMY-CAQQGRGVHLEKGDALFVNV----
----------SNAWMLDP-EG-----EGTY-------FGAIKL
>o_Danio_rerio_tnfsf11_XM_002663351.6 ...
VPSAH---------LP-----IKTPID-LLPNEN-GLT----------------------
-------------------------QIAWDG---------MKA-E-------NLKR----
MKY-K----------------D-----N------RIIVD-SPGYYYVY-----AKT-C--
--FRYH-EIHSS---------EKVN---------------ISNIE-----------LGQY
IY--------H--EKHS----RS-EPPT------VLAKSSGT-------------PEWN-
----------------IKK------------YNKY-CMEQGRGVRLEKDDRIYVKV----
----------SNAQLLDP-AV-----EETY-------FGCFKI
>ADD_Polypterus_senegalus_TNFSF11_XM_039745285.1 ...
IPSAH---------LP-----ILIEKN-S------------------------TKVDD--
ETMT---------------------RLHWMS---------KFGVA-------HIHN----
LTY-V----------------D-----G------KIKVI-QKGLYYVY-----AKT-C--
--FRHN-LQVSD------------------ELEK-----IDDGIV-----------LLQN
IH--------H--FKYA----RQ-M-KT------LIMKSGSV-------------KHWN-
---------------KEIH------------FRFF-CIQQGGLFHLHQHDELFVEV----
----------NYASLLDK-AP-----EASY-------FGAFKL
>Add_Acipenser_ruthenus_LOC117406972_XM_034011465.2 ...
KPSAH---------LP-----IRADKN-FI---------------------QNTTVPT--
-------------------------MIYWDS---------SNGLA-------HIHN----
MSY-S----------------D-----G------KIKVN-QEGLYYVY-----AKT-C--
--FRHN-LEVSE------------------ELRA-----VENGIQ-----------LLQY
VY--------H--TKHT----RQHE-NL------LLMKSGSV-------------KHWN-
---------------KHVK------------FRFY-CIHQGGLFPLKSGDDLFVKV----
----------SYASLLDP-TQ-----EASY-------LGAFKL
>Add_Acipenser_ruthenus_LOC117405626_XM_034008828.2 ...
KPSAH---------LP-----IQADKN-FI---------------------QNTTAPT--
-------------------------MIYWDS---------SNGLA-------HIHN----
MSY-S----------------D-----G------KIKVN-QEGLYYVY-----AKT-C--
--FRHN-LEVSE------------------ELRA-----VENGIQ-----------LLQY
VY--------H--TKHT----RQHE-NL------LLMKSGSV-------------KHWN-
---------------RHVK------------FRFY-CIHQGGLFPLKSGDDLFVKV----
----------SYASLLDP-TQ-----EASY-------LGAFKL
>X3_1_Xenopus_tropicalis_NM_001422596.1 ...
-PVAH---------LT-----I---GN-I------------------------TPSNSEQ
SKVN---------------------LTFWNF---------REGWA-------NLRN----
INY-N----------------N-----G------KLKIL-QDGYYFVY-----ANL-C--
--FRHH-IHTGK--------------------KY-----RDKALQ-----------LMMY
IC--------K--ARKN----RR-P-YE------TLMKGGKT-------------AIWS-
---------------DNSV------------YHFY-SVYQGGVFKLHAGEEIFIQA----
----------SYSELLDP-AQ-----EATY-------FGAFKI
>o_Homo_TNFSF11_RANKL_XP_016876291.1 ...
QPFAH---------LT-----INATD---------------------------IPSGS--
HKVS---------------------LSSWYH---------DRGWA-------KISN----
MTF-S----------------N-----G------KLIVN-QDGFYYLY-----ANI-C--
--FRHH-ETSG--------------------------DLATEYLQ-----------LMVY
VT--------K--TSIK----IP-S-SH------TLMKGGST-------------KYWS-
---------------GNSE------------FHFY-SINVGGFFKLRSGEEISIEV----
----------SNPSLLDP-DQ-----DATY-------FGAFKV
>O3_1_Ornithorhynchus_anatinus_XM_029048585.1 ...
QPFAH---------LT-----INGTN---------------------------IPSGS--
HKVN---------------------LSSWYH---------DRGWA-------NISN----
MTF-S----------------N-----G------KLRVN-QDGFYYLY-----ANI-C--
--FRHH-ETSG--------------------------NLAEESIQ-----------LMVY
VT--------K--TNVK----IK-K-SD------TLMKGGST-------------KSWS-
---------------GSSE------------FHFY-SVNVGGFFKLRSGEEISIQV----
----------SNPSLLDP-AQ-----DATY-------FGAFKV
>Gallus_gallus_NM_001083361.2 ...
QPFAH---------LI-----IDDKN---------------------------IPTGT--
RKVN---------------------LTSWHH---------DKGQA-------NLSN----
MTF-S----------------D-----G------KLIVN-QDGFYYLY-----ANI-C--
--FRHH-ETSG--------------------------NLTKRGLQ-----------LMVY
MT--------K--TNLK----IR-R-SD------VLMKGGST-------------KYWS-
---------------GNSE------------FHFY-SVNIGGFLKLKTGDMISIQV----
----------SNPLLLDS-SQ-----EATY-------FGAFKV
>CM3_1_Chelonia_mydas_XM_007061316.4 ...
QPFAH---------LI-----IDDKN---------------------------IPAGT--
RKVN---------------------LTSWHH---------DKGQA-------NLSN----
MTF-R----------------D-----G------KLIVN-QDGFYYLY-----ANI-C--
--FRHH-ETSG--------------------------DLTRRGLQ-----------LMVY
MI--------K--TNLK----IR-H-SD------VLMKGGST-------------KYWA-
---------------GNSE------------FHFY-SVNIGGFFKLKSGEVISIQV----
----------SNPSLLDS-SQ-----EATY-------FGAFKV
>AM4_1_Alligator_mississippiensis_XM_006266893.3 ...
QPFAH---------LI-----IDDKN---------------------------IPTGT--
RKVN---------------------LTSWHH---------NKGQA-------NLSN----
MTF-I----------------D-----G------RLIVN-QDGFYYVY-----ANI-C--
--FRHH-ETSG--------------------------NLTRKGLQ-----------LMVY
VT--------K--ANFK----TK-R-AD------VLMKGGST-------------KYWS-
---------------GNSE------------FHFY-SVNVGGFFKFKFGEVIGIQV----
----------SNPSLLDS-SQ-----EATY-------FGAFKV
>AC3_1_Anolis_carolinensis_XM_003218629.2 ...
PPFAH---------LI-----IDGNK---------------------------IPAGT--
GKVN---------------------LTSWHH---------DKGWA-------NVVN----
MTF-S----------------D-----G------KLIAN-HDGFYYLY-----ANV-C--
--FRHH-EAVG--------------------------NLTGQTLQ-----------LMVY
VR--------K--TDVK----RK-N-PV------VLMKGGST-------------KNWS-
---------------GDSE------------FHFY-SVNVGGFFKLKSGEVVSIQV----
----------SHPSLLDR-SP-----EGTY-------FGAFKV
>CaM_Callorhinchus_milii_XM_007907178.2 ...
TPCAH---------LT-----MKRIKD-SP-DLKTKF-----IGLKGKP-----------
-------------------------ITSWEE---------KIGIA-------HTIE----
MSH-N----------------Q-----G------LLKIK-HHGLYYIY-----AQI-L--
--FRYH-AENPI---------------------------STEEYQ-----------LVQY
VY------W----KTAN----YR-K-PH------LILKGAGT-------------WC---
----------------SGN------------HNLY-SVYLGGVFNLHRGDEIFVTV----
----------SNISLVDA-DE-----TSSY-------LGAFKL
>RT20_1_Rhincodon_typus_XM_020536060.2 ...
TPYAH---------LT-----VKKLIK-TPSDLEARL-----PGLKGKL-----------
-------------------------ITSWEE---------KLGVA-------HVRE----
MRY-S----------------E-----G------ALEIK-RQGLYYIY-----SQI-L--
--FRYH-ADYPM---------------------------STREYQ-----------LVQY
VY--------R--KMAK----YP-K-PT------LLLRGSST-------------WC---
----------------SGN------------HNLY-SVYQGGVFTLNSGDKLFVTV----
----------SNLTLVDA-DE-----ASSY-------LGAFKL
>Leuroraja_erinacea_XM_055644786.1 ...
APYAH---------LT-----IKRPTQ-SSTGVRTSF-----PGLKGKL-----------
-------------------------ITSWEE---------KVGVA-------HLSE----
MGY-S----------------Q-----G------SLKIK-HHGLYYIY-----AQI-L--
--FRYH-ADYPL---------------------------STKEYQ-----------LVQY
VY--------R--KMAK----YP-K-PT------LILRGAST-------------WC---
----------------SGN------------HNLY-SVYQGGVFNLQSDDKIFVTV----
----------SNISLVDI-DE-----ASSY-------LGAFKL
>P8_1_Protopterus_annectens_XM_044057504.1 ...
RPSAH---------LT-----L---RE-P------------------------DPQGH--
SSHHHPY------SLSDLHQSCRHPIRSWDR---------SSMWS-------HLQN----
LTY-H----------------D-----G------RLKIP-KEGKYFIY-----SQI-Y--
--FRYP-VQPG----------DNSH---------------ASTHQ-----------LVQC
VH--------K--KT-S----YV-K-PI------LLLKGVGT-------------RCWA-
---------------PNAE------------YGLH-SVYQGGLFDLKPGDEIFVTV----
----------SSPSLVYA-NE-----ASSY-------FGVFKL
>o_Latimeria_LOC102348388_XM_005992884.2_XP_0059929 ...
RPSAH---------LT-----L---MS-L------------------------G------
NTHQTPY---------DLHQSCQYPINTWDK---------NNVWS-------HVQN----
LTY-Q----------------E-----G------KLKVS-REGKYYLY-----SQI-Y--
--FMYP-NEEG----------DDS-----------------STHQ-----------LVQC
IY--------K--KT-A----YS-S-PI------LLLKGVGT-------------KCWA-
---------------PEAE------------YGLH-SVYQGGMFELKTEDELFVTV----
----------SSLSVVYE-DL-----TSNY-------FGAFRL
>X3_1_Xenopus_tropicalis_XM_004916788.4 ...
KSSAH---------LI-----L---NQ-G------------------------SPLGK--
G----PS---EDLVSGNSFQSCRYPIRQWQL---------RNALS-------HMQN----
MTY-H----------------D-----G------HIKIL-QDGLYYIY-----SQI-Y--
--FRYT-KQ------------KDSR--------------PSLGHQ-----------LVQC
IN--------K--KT-S----YV-N-PI------LLLKGVGT-------------KCWA-
---------------PNAE------------YGLH-SVHQGGIFELRSGDELFVSV----
----------SSLDMVYA-DS-----TSNF-------FGAFKL
>O3_1_Ornithorhynchus_anatinus_XM_029067367.1 ...
QPSAH---------LT-----L---QP-H------------------------G------
-----SPSDASAA-FGELPQSCRHPIQNWED---------LGLLS-------HLRN----
VTH-R----------------A-----G------ALRIN-QGGKYYVY-----SQI-Y--
--FRYL-AE-------------------------GPGA-RPSARQ-----------LVQC
VS--------R--RT-S----YR-Q-PI------LLLKGVGT-------------KCWA-
---------------PEAE------------YGLH-AVYQGGLFELRAGDELLVSV----
----------STPAIDYT-DG-----AASY-------FGVFRL
>Gallus_gallus_NM_204591.2 ...
KPSAH---------LI-----F---RP-Q------------------------N------
-----PAQDGSSRRFGNLSQSCRHAITRWED---------STIHS-------HLQN----
ITY-R----------------D-----G------RLRVN-QAGKYYVY-----SQI-Y--
--FRYS-RD-------------------------GAGA-RVSVPQ-----------LVQC
IN--------W--KT-S----YS-Q-PI------LLLKGVGT-------------KCWA-
---------------PEAE------------YGLH-ALYQGGLFELKAGDELFVSV----
----------SSLAIDYS-DA-----AASY-------FGAFRL
>CM8_1_Chelonia_mydas_XM_007063941.4 ...
KPSAH---------LT-----L---RQ-Q------------------------T------
-----PSQDGSSAHFGELSQSCRHPITRWED---------KTMHS-------HLQN----
ITY-R----------------D-----G------KLRVS-QAGKYYIY-----SQI-Y--
--FRYP-SE-------------------------GVAA-RVSGHQ-----------LVQC
IN--------R--ET-S----YG-Q-PI------LLLKGVGT-------------KCWA-
---------------PEAD------------YGLH-ALYQGGLFELKAGDELFVSV----
----------SSLAIDYD-DT-----AASY-------FGAFRL
>AM4_1_Alligator_mississippiensis_XM_006274127.3 ...
KSSAH---------LT-----L---RQ-Q------------------------K------
-----PPQGGSSEHFRELPQSCQHPITQWED---------RAIHS-------HLQN----
ITY-Q----------------D-----G------KMRVN-QAGKYYVY-----SQI-Y--
--FRYP-SE-------------------------DAST-RVLGHQ-----------LVQC
IN--------R--KT-T----YR-Q-PI------LLLKGVGT-------------KCWA-
---------------PEAE------------YGLH-ALYQGGLFELKAGDELFVSV----
----------SSLAIDFD-DT-----AASY-------FGAFQL
>AC3_1_Anolis_carolinensis_XM_062963999.1 ...
RPSAH---------LT-----L---RR-L------------------------S------
-----PVQPEALAKFGQLPQSCRHPIGHWAD---------QTMHA-------HLQN----
VSY-Q----------------G-----G------QLLIR-QPGKYYVY-----TQV-Y--
--FRYP-TE-------------------------GSGA-QALGHQ-----------LVQC
VH--------L--QD-S----SR-Q-NA------LLLKGVGT-------------KCWA-
---------------KDAT------------YGLH-ALYQGGLFDLRAGDRLFVSV----
----------STLDINDG-DE-----AGSY-------FGAFRL
>o_Lepisosteus_oculatus_LOC102697098_XM_006632725.2 ...
RPSAH---------LT-----L---RD-N------------------------GPQTS--
GPSAFPQ--------PDLHQSCRHPVLSWDA---------QSFGS-------HVHN----
MSL-S----------------N-----G------RLRVP-QDGRYYLY-----SQV-Y--
--FRYP-SP------------TDPDL-------------QGSSHQ-----------LVQC
LY--------K--KT-S----YL-R-PI------QLLKGVGT-------------KCWA-
---------------ADAE------------YALH-SVYQGGLFELTAGDEVFISV----
----------SSPSMVYA-DE-----TSSY-------FGAFRL
>o_Takifugu_rubripes_LOC101069829_XM_003966845.3 ...
RPSAH---------LT-----L---RD-T------------------------NSQGF--
-----PS---YPSNTPGLHQSCRHVVRSWAN---------QSFGA-------HLHN----
MTL-T----------------N-----G------KLRVP-QDGRYYLY-----SQV-Y--
--FRYP-SPAA----------SDGDQ-------------RSVSHQ-----------LVQC
VY--------K--KT-S----YP-S-PI------QLLKGVGT-------------KCWA-
---------------PDAE------------YALH-SVYQGGLFELRAGDELFVSV----
----------SSPTMVNA-DD-----SSSY-------FGAFRL
>o_Danio_rerio_tnfsf10l_NM_131843.2 ...
RPSAH---------LT-----LSSASD-N------------------------SRPQS--
DMHQ-PQ--------FDLHQSCRHPVHTWAN---------KSFGA-------HLYN----
MTL-T----------------N-----G------RLRVP-QDGRYYLY-----SQV-Y--
--FRYP-SP------------SDSDQ-------------SSVSHQ-----------LVQC
IY--------K--KT-S----YL-N-PI------QLLKGVGT-------------KCWA-
---------------PDAE------------YALH-SVYQGGLFELRAGDEVFVSV----
----------SSPTMVYG-ED-----SSSY-------FGAFRL
>o_Danio_rerio_tnfsf10l3_NM_001042713.1 ...
RPSAH---------LT-----L---RD-S------------------------GLQGT--
TSLT-PQ--------MDLHQSCRHPVRSWGN---------QSFGS-------HLHN----
MTV-S----------------N-----G------RLRVP-RAGRYYLY-----AQV-Y--
--FRYL-TLSV----------DDYHS-------------GSVSHQ-----------VVQC
VY--------K--KT-A----YA-R-PI------QLLKGVGT-------------KCWS-
---------------PDSE------------NALH-SIYQGGLFELRAGDEIFISV----
----------SSPTAVYA-ED-----SSSY-------FGAFLF
>ADD_Polypterus_senegalus_TNFSF10L_XM_039766384.1 ...
RPSAH---------LA-----L---RD-AA----------------------HANHGG--
-----PHP--SQTQSGDLQQSCRHTIHTWSA---------HSFGS-------HMHN----
MTL-K----------------D-----G------RLKVP-RDGRYYLY-----SQI-Y--
--FRYP-LETI----------HDHPE-------------LAISHQ-----------LVQC
LY--------K--KT-S----YL-E-PI------LLLKGVAT-------------KCWA-
---------------DDAE------------YALH-SIYQGGLFELREGDEVFVSV----
----------SSMPIVYP-DE-----TSSY-------FGAFRL
>Add_Acipenser_ruthenus_LOC117430801_XM_034051286.2 ...
RPSAH---------LS-----L---RD-A------------------------SHQ----
-----PH---DESQSNDLHQSCRHPIRNWDT---------GSFGS-------HIHN----
MSL-S----------------E-----G------WLKVP-RDGRYYLY-----SQV-Y--
--FRYP-SDSS----------LDPHNA-------APESHSSSSHQ-----------LVQC
VY--------K--KT-S----YL-K-PI------LLLKGVGT-------------KCWA-
---------------EDAE------------YALH-SVYQGGLFELRSGDEVFVSV----
----------SSMPMVYA-DE-----TSSY-------FGAFRL
>Add_Acipenser_ruthenus_LOC117412593_XM_034904096.1 ...
RPSAH---------LS-----L---RD-A------------------------SHQ----
-----PH---DESQSNDLHQSCRHPIRNWDT---------GSFGS-------HIHN----
MSL-S----------------E-----G------WLKVP-RDGRYYLY-----SQV-Y--
--FRYP-SDSS----------LDPHNA-------APESHSSSSNQ-----------LVQC
VY--------K--KT-S----YL-K-PI------LLLKGVGT-------------KCWA-
---------------EDAE------------YALH-SVYQGGLFELRSGDEVFVSV----
----------SSMPMVYA-DE-----TSSY-------FGAFRL
>CaM_Callorhinchus_milii_XM_007894375.2 ...
SPSAH---------LI-----I---RS-P------------------------A------
-----PHD----PALFRFHQSCRHLLH-WDV---------GSGFS-------HIHN----
MTM-R----------------H-----G------KLQAS-QPGRYYIY-----SQT-Y--
--FRYQ-QQQH----------SD-------------EG-PGSERQ-----------LVQC
VH--------K--KT-S----YA-S-PT------LLMKAVGT-------------KCWA-
---------------AEAE------------YGLN-SLYQGGLFELKAGDEIFVTV----
----------SDPDVIDT-NG-----DSSY-------FGSFRL
>RTWGS_Rhincodon_typus_LVEK03002770.1_245318 ...
HSSAH---------LT-----V---QF-D------------------------S------
-----PTD-----MLYNADQSCRHLVK-WGF---------EKGLS-------YFQN----
MTI-N----------------H-----G------KLRVS-ETGRYYIY-----AQT-Y--
--FRYQ-HKAV----------ADYE---------DYSE-ISNEQQ-----------LVQC
IY--------K--MTNT----YT-L-PI------LLMKSVGT-------------KCWA-
---------------ANAE------------YGLN-SIYQGGLFQLKAGDEIFVTV----
----------SDIKLMGD-DV-----SSSY-------FGSFRL
>Leucoraja_erinacea_XM_055643730.1 ...
RPSAH---------LT-----V---RD-G------------------------S------
-----LPG-----LPNFLDTSCRHIVK-WGI---------RDGLS-------YIRN----
MTI-N----------------H-----G------KLQAS-QKGRYYIY-----SQT-Y--
--FRYP-QKDA----------FDLE---------DQPA-KPNEQP-----------LVQC
IY--------K--TSAS----YP-S-PI------LLMKSVGT-------------KCWA-
---------------ANAE------------YGLN-SIYQGGLFELDADDEIFVTV----
----------SDRNLLHY-NV-----QSSY-------FGSFRL
>Clavelina_lepadiformis_HCDF01013268.1 ..
DVSCH---------LA-----GVDPSN-IENG----------------------------
-----------------------H-HFVWLEENHKA----------------ECTM----
MTVEK---------------EG----QGNR-HFKQIRIT-QPGVYLVY-----AQA-T--
--FIGS--------------------------------------------------SELS
VGF-------KTVSLSEWD-----VSPE------ILMTTVRSP-----------------
----------------SID-------------VPE-TGYHSGLFRFDGGEYLEVQAI---
----------TVTQNLTVDDRS----DYTF-------FGAVLL
>Ciona_intestinalis_XM_004226590.4 ..
KYGCH---------LV-----TSASQN-TI------------VAHNG-------------
-------------------------IFEWTRDD---------PLSEC--------H----
MATTP---------------IG-----AP---VRSIKIL-ESGLYYIY-----AQV-T--
--YRAT-RTRVA----------------------------PWNGQ-----------VLFE
IR-----------MTDDHPDLFEPT-TT------TLLRSFSHT-----------------
------RAM-------NTT------------PVPE-SGYLGGLQRLHAGQVIFVHES---
----------TPMRRYSM-QP-----TENY-------FGAFLV
>Ciona_savignyi_AACT01012434.1 ..
ADGCS---------LVT----GTRSAY-LPXDR---------------------------
-------------------------IFRWSR---------ANPLADCS------------
MRTLAD--------------TS-----G---GIRQIRIQ-ENGLYYIY-----AQV-T--
--YTED---------PL---IPNVE--------------APMGGQIYFEI------IMHD
VD----------------------AEPAPRD--VVLMRSFSHT-----------------
------------RLXTNTP-------TPT-------SSHVGGLHRLFINQVIYVRER---
----------TPSRKYSM-RP-----EENY-------FGVFLV
>Ciona_savignyi_AACT01000496.1 ..
TDGCS---------LVSS---MATGQY-IPGGX---------------------------
-------------------------IFRWTR---------AHYLADCP------------
MRTTPN--------------IG-----G---GIQQIRIQ-EDGLYYIY-----AQV-T--
--YTED---------PL---IPNVE--------------APMGGQIYFEI------IMHD
VD----------------------SVPAPRD--VVLMRSFSHT-----------------
------------RLXTNTP-------TPT-------SSHVGGLHRLFINQVIYVRER---
----------TPSRKYSM-RP-----EENY-------FGVFLV
>Ciona_savignyi_AACT01012426.1 ..
TDGCS---------LVSS---MATGQY-IPADR---------------------------
-------------------------IFRWTR---------ADDLADCP------------
MRTTPN--------------IG-----G---GIQQIRIQ-EDGLYYVY-----AQV-T--
--YTEN---------PL---IPNVE--------------APMGGQIYFEI------IMHD
VD----------------------AVPVPKD--VVLMRSLSHT-----------------
------------RFXTNTP-------TPT-------SSHVGGLHRLFINQVIYVRER---
----------TPSRKYSM-RP-----EENY-------FGVFLV
>Phallusia_fumigata_QXVZ01000034.1 ..
TAVCH---------LVG---IGQDGNI-SDGE----------------------------
-------------------------FFSWARPDVRNSP----PISTC--------H----
MNVSP-------------HKRD-----G---YVKSINIS-RSGLYYVY-----AQV-T--
--FRTG-GAQNS--------------------------------------------AIQI
VR-----------TDDG-------T-NT------TLMTSVVKQ-----------------
----------------QXD-----------------SVSVGGVFFLQSMQTLTVKDVKFT
----------VRTSNTDQ-RP-----DYSY-------FGVVFL
>Phallusia_mammilllata_LR786684.1 ..
RPVCH---------LVG---IGNTGNR-NDPT----------------------------
-------------------------YFSWARPDVRNSP----SISTC--------H----
MNVLP-------------KTRE-----V-----KSILIN-KSGLYYVY-----AQV-T--
--FRTG-GAQNS--------------------------------------------AIQV
VR-----------SDSV-------R-NV------SLMTSVVK-----------QQTTGGA
T---------------VSD-----------------SVSVGGVFYLRSEQRLSVADIRSS
----------VQPSNIDQ-RS-----DYSY-------FGVVFL
>Halocynthia_aurantium_QXVX01000881.1 ..
IGPCQ---------LQ-----GISGPN-AP-------------------RRSTTPLQKPR
SVEK---------------------SLLWRMPDTESQ---------------SSCF----
MSTEK--------------SRE---LDA----IEYVKIT-VPGYYYVY-----SQI-A--
--YHSK-GLFQ---------------------------------------------SGHQ
VMLK------RPLSANA----------V------ILMESVAPPIRV---SSDYSTSGGIS
NAKS------------LSE-----------------TKFTAGVFRFFDDDLIGIFPR---
----------TGGDEFQM-LP-----HRSY-------WGLIYL
>Halocynthia_roretzi_GKLY01013528.1 ..
IGPCQ---------LQ-----GISGPN-AP-------------------RRSTTPLQKPQ
SVEK---------------------SLLWRMPDTESQ---------------TSCF----
MSTKN--------------SRE---YDA----IEYVKIT-VPGYYYVY-----SQI-A--
--YHSK-GLFQ---------------------------------------------SGHQ
VMLK------RPLSANA----------V------ILMECVAPPIRV---SSDYSTSGGIS
NAKS------------LSE-----------------TKFTAGVFRLLDDDLIGIFPR---
----------KGGDEFQM-LS-----HRSY-------WGLIYL
>Styela_clava_XM_039393452.1 ..
VGPCH---------LE-----GKQGPE-IF--------------------SEDGPRQRPR
SKND---------------------CMLWKEPDLEPH---------------SICY----
METRY---------------DSGNN--G----IQYIRIA-TEGLYHVY-----SQV-T--
--YHTH-GVFP---------------------------------------------AGHT
VD--------VTTTVNG----VDTR-K-------TLLTSSNSW-----------------
----KILRPGR--PVLSEE-----------------SSYTAGVFYLRPDELLSVHPT---
----------RGGIVIDM-ND-----DKSF-------FGVFYL
>Botrylloides_violaceus_JASFYC010000320.1_751765 ..
GLSCH---------LE-----GKPGPN-IL---------------------SRRPMQKPR
XATE---------------------CILWQIPIREPA---------------VECR----
MATKQ---------------DEDQL--G----IEYIRIT-RPGSYYVY-----SQV-T--
--YKAR----------------------------------------------IWAVSGHR
VVLS---------RGDE---------DV------TLMQVTTPI-----------------
-------------KXKVLE-----------------SRYTGGVFYLQLGDLLAVYPV---
----------RGSDEFAT-SR-----EQSF-------FGVFMI
>Polycarpa_mytiligera_GIUT01002200.1 ..
PAPCH---------LE-----GRSGPN-II-------------------SYEGVPRQRPR
TALE---------------------CILWRRPDNEPP---------------AYCL----
MKTRE---------------DEDGI--G----VKYIKIG-KAGFYYVY-----AQL-T--
--YEAH-SLSG---------------------------------------------TGFR
VE--------RDKRGTG---------ST-----DVLLSATAPPTRMGN------------
------------IVQGGAE-----------------SQYTGGVFHLDEDDLLAVYPQ---
----------RSSSQFIM-SQ-----SKSF-------FGVHYV
>Clavelina_lepadiformis_HCDF01015195.1 ..
FIGAH---------LV-----GANPAD-FF-------------------------VSEPS
SQCGA--------------------YFLWDDTKSAS----------------SVSR----
IRVSH--------------ESN-----G-----TFLVIQ-TPGFYYVY-----SQV-T--
-------SSTENYL------------------------------------------AGHK
TV--------RIADHES-------T---------TLMSSIVTQVSFGVD-----------
----------------NFD-----------------STYHGGVFYMLAGDKLGVQLAET-
----------SAGQVFNM-QE-----GKSF-------FGAAFL
>Clavelina_lepadiformis_HCDF01013875.1 ..
FTGAH---------VV-----GCRGSY-LD--------------------PTRRYEQIPG
PGG----------------------YFEWRSEDDLAIR-------------------PML
IKIEP---------------EN---------YIERLEIR-TPGYYFVY-----SQV-T--
--YHGR-GENE---------------------------------------------IGHE
TV--------LIRNSQH-------T---------ILMSSVTMQ-------VLADTRNGHA
NQMR------------NLD-----------------SGYHGGVFYLGRGDKLAVRPANHI
----------VGSQRFRM-EG-----SKSF-------FGVALL
>Pegea_sp._JAQGEQ010000072.1_72869 ..
VIGVHAVG-YQK--IL-----GLETNR-YAHTVLRGK-----------------------
-------------------------YFGWNLTHPLT----------------YRFH----
IKYRT--------------DMD-----G----STFLEAE-YSGFYYIY-----TQV----
-GFLTT-GRKE---------------------------------------------ACYQ
TV----------------------TRPLLVD-EKVLMESCTSQVRVPR------------
----------------NRT-----------TRWLD-TSYQGGVFYLFADDQVAVKPKETD
----------DPNQMFYL-DY-----TKSF-------FGLFFL
>Salpa_thompsoni_GFCC01048934.1 ..
VVGAHAVG-FQK--VI-----GMEGGR-FSHSVLRGT-----------------------
-------------------------YFGWNLSHPLT----------------YISH----
VRYST--------------NEE-----G----STFLEVE-SNGFYYIY-----AQL----
-GFLTT-GKKE---------------------------------------------ACYQ
TV----------------------SRPSMID-EIVLMESCTSQVRVPR------------
----------------NRS-----------ARWLD-TSYQGGVFYLFANDQVAVRPKQND
----------DTNQMFYM-DY-----TKSF-------FGLYFL
>Pegea_sp._JAQGEQ010000072.1_70530 ..
-VGAH---------LE-----GVQQQT-VS-------------------TTSLTLLQNPD
LGD----------------------LFTWGIGQLSF-------------------Q----
LNIKM-----------YGFNDN-----G-----TYLTVL-VPGYYFIY-----TQI-T--
--FNTD-GSNN---------------------------------------------VCYD
TV--------KLDDANI---------ET------VLLTSCAIQ-------VSKNTRYGKY
NSFN------------YQD-----------------SAYQGGTFWFNLHDKIGIKPLFIY
PR--------TQERRFRF-DS-----AKAY-------FGVFRL
>Salpa_thompsoni_GFCC01030271.1 ..
FVGAH---------VE-----GNVWDQ-ST--------------------PLISKIQNPD
FGE----------------------LFRWGVGDQSF-------------------Q----
MNIEI-----------TDGGRN-----G-----THFSIL-VPGYYFIY-----TQI-T--
--FNTD-GSNN---------------------------------------------VCYD
TI--------KVDEEGI---------EA------ALLTSCAIQ-------VSKNTKYGKY
NSFN------------YQD-----------------SAYQGGVFWLNIGEEVGVKPKYIY
PK--------TQDRTFRF-DS-----AKAY-------FGAFRL
>Trididemnum_nubilum_OZ014479.1_pseudo ..
LMGAH---------LVGRSSPGSSGVQ-XSSDA---------------------------
-------------------------CFLWRRDDELS-----------------ISN----
MAVEV-----------VDDNSNGID--G-----TFLSIL-RTGYYFIY-----AQV-X--
--YYGT-GRIP---------------------------------------------TGHE
VI--------RIXFHGE----------A------ILMTSXGSR------------KHGPS
NQLR------------VAD-----------------SGYQGGMFYLRTGDKIGVRPANR-
----------MRNLRFRM-EK-----TKSF-------FGLFLL
>Diplosoma_virens_OY796882.1_29512199 ..
LIAAH---------LV-----GTSGRH----------------------------DERPL
X------------------------YFEWTDRNERSID--------------QMAV--LV
LRTER----------------------G-----TFLQIQ-KTGYYFVY-----AQV-X--
--YFGM-GRHP---------------------------------------------IGHA
TV--------RIRPNEE-------R---------VLMXQQGYK-------QIGAIKFGIA
NQRS------------NMD-----------------SGYHGGLFLLFSGDKIGVRPAMSN
----------MSNRRFNT-DD-----TKSF-------FGVYFV
>Ciona_savigni_GGEI01084697.1 ..
FVGAH---------VV-----GRRGAR-IS--------------------RSQAYRQSPS
A------------------------YFEWDTQNVA------------------LSD----
IRLVL--------------VDDAGH--G----GTFLKIR-TSGYYFIY-----SQV-N--
--YYGK-GLAP---------------------------------------------IGHE
TV--------RINGNNE---------E-------VLMGTQVYQ-------RIGSARYGIG
NRAS------------NSD-----------------SGYHGGMFYLVEGTKVGVRPMVRN
----------IGSQFFVM-QA-----TKSF-------FGLYFL
>Ciona_intestinalis_XM_002127900.5 ..
FIGAH---------VV-----GRRGST-IE--------------------RTRPYQQSPA
S------------------------YFEWDSQQQD------------------LSS----
MRLVD-------------VIDDVRL-DG-----TFLEIR-ASGYYYVY-----AQV-T--
--YYGK-GLSP---------------------------------------------IGHE
TV--------KINNNQR----------L------VLMGSQMYQ-------RIGSARYGTG
NRMS------------NSD-----------------SGYHGGVFYLLAGSKLGVRPMATN
A---------AYHQSYFM-QP-----TKSY-------FGLFFI
>Boltenia_villosa_JAUELA010140418.1 ..
FIAAH---------LI-----GIQGRY-DR----------------------RRDEQVPQ
TGD----------------------FFQWSDVGVNA-----------------FSL----
MEVVN--------------EDA-----G-----TFIVIN-KDGYYHIY-----SQV-V--
--YHGQ-GLYD---------------------------------------------IGHE
TV--------CVKSDSS-------H-EL-------LMASVNTQ-------QMASSKGGQA
NRGR------------SDD-----------------SGFHSGVFYLYAGDKIGVKPVKY-
----------GSSHHYIA-DS-----QKTY-------FGVYFL
>Halocynhia_aurantium_QXVX01009807.1 ..
FIAAH---------LV-----GLPDRN-TRF-------------------SAYRDAQ---
DXN----------------------FFHWSYDKVNS-----------------FSL----
MEVEE--------------VDS-----G-----TFLVIN-RDGYYVVY-----SQV-T--
--YYGH-GYYR---------------------------------------------IGHV
TE--------CIRSETE-------Q-TI------TLMQSVMTQ-------QLSSSRNGIT
NRKR------------TID-----------------AGYQNGMFYLVAGDKIGVKPLNY-
----------GRHNIYLT-DT-----AESF-------FGVYFV
>Halocynthia_roretzi_QRAM01000013.1_GKLY01013374.1 ..
FIAAH---------LV-----GLPDRN-TRF-------------------SAYRDAQDPL
DQN----------------------FFHWSYDKVNS-----------------FSL----
MEVEE--------------VDS-----G-----TFLVIN-RDGYYVVY-----SQV-T--
--YYGH-GYYR---------------------------------------------IGHV
TE--------CIRSETE-------Q-TI------TLMQSVMTQ-------QLSSSRNGIT
NRKR------------TID-----------------AGYQNGMFYLVAGDKIGVKPLNY-
----------GRHNIYLT-DT-----AESF-------FGVYFV
>Botrylloides_violaceus_JASFYC010000810.1_621979 ..
FVGAH---------LT-----MMRGGN-IR---------------------LPGNFQSPL
XGE----------------------YFRWTSSGINA-----------------FAS----
LEINH--------------EVD-----G-----TMVNIH-KPGFYFVY-----SQV-R--
--YNGY-GLYP---------------------------------------------AGHK
TV--------KI--RQH-------L-ET------TLMTSITTQ-------QLASSGTRQS
SATR------------SAD-----------------SGYHAGIFYFAAGDKIAVKPITY-
----------QRN--YAF-GD-----DASF-------FGLYFL
>Botryllus_schlosseri_ATSW01005717.1 ..
FIAAH---------LT-----AARGRN-VR---------------------Y-GASQAPL
LGX----------------------YFRWESSGPDS-----------------FAT----
IDIRQ--------------ERL-----G-----TTARIH-KAGFYFIY-----SQV-L--
--YNGN-GLFP---------------------------------------------AGHR
TI--------KI--SNE-------Q-ER------NLMTSLTTQ-------QLASAGNDHE
EATQ------------STD-----------------SGYQAGIFYLSTGDKIAVKPIFY-
----------QKGAFYTV-GE-----GASF-------FGLHFL
>Polycarpa_mytiligera_GIUT01005562.1 ..
FAAAH---------LL-----GDSGRN-VR---------------------NSGTQQIPQ
FGN----------------------FFRWTSRSANS-----------------FSL----
LELDE--------------SDN----RG-----TFVVIN-KSGFYLIY-----SQV-L--
--YNGH-GLFR---------------------------------------------VGHE
TV--------RISPRDER------H---------SLMTTWATQ-------QLSTSRNDAN
VRRR------------SVD-----------------SGFHAGIFYLNSGDRIGVKPMGY-
----------RKNHSMSS--------RASY-------FGLYFL
>Styela_plicata_OZ023148.1 ..
TPAAH---------LV-----GYAGPN-DR---------------------YSF-RQIPQ
NGN----------------------YFRWTIGAVNS-----------------FSL----
MELDE--------------SDD-----G-----TMIVIN-KEGYYMVY-----SQV-T--
--YSGH-GLFK---------------------------------------------IGHE
TV--------RIESGSG-------F-TT------SLMKSIQLF-------HRSTARSGIP
NHSR------------SHD-----------------SNYHAGIFYFNTGDKVGVKPWNY-
----------GRNHTYVS-PA-----IGLF-------FGMTFM
>Styela_clava_XM_039409516.1 ..
YPAAH---------LI-----GHAGPN-DR----------------------TYGNQIPQ
YGN----------------------FFRWTLG-QNS-----------------FSL----
MELDE--------------SET-----G-----TLIVVN-TRGYYMVY-----SQV-T--
--YSGH-GLFK---------------------------------------------IGHE
TV--------KIAAGNG-------D-ES------VLMKSLNTQ-------QLSTAKSGIP
TLSR------------SYD-----------------SNYHAGVFYLHPGDKVGVKPWNY-
----------GRNHTYAS-QG-----VGLY-------FGMAFL
>Leucoraja_erinacea_XM_055664275.1 ...
KYAAHL--------LAQ-------------------------------------------
----------------IDYNK----TVTWAA----------------------TNG----
LGNSY--------------LGS-----GFRFDNQELHST-RGGMYYVY-----AKL-K--
--VICS-VANQC------------------------------HKS-----TPIKLDVSHC
TG------------------------TNECA---PILSMEVKM-----------------
----------------LSE-----------AE--DAFDQSSTLVHITAKSWLQVKIQG--
----------LEQKYITL-DH-----EHIY-------FGAFLI
>RT28_1_Rhincodon_typus_XM_048617760.1 ...
KFAVHI--------LAE-------------------------------------------
----------------FDHNK----TVRWST----------------------TPG----
LGWNH--------------LGS-----GFRFENQKLQTT-RDGMYYVY-----AKL-K--
--VYCS-VVNEC------------------------------KNS-----SPVKLDITHC
IE------------------------NV-CS---SILSTEMKV-----------------
----------------SQE-----------QEQLVAFGYSGTLVQISSKGFMQAKIEGL-
----------QQEDNVMP-DI-----EHIY-------FGAFLI
>CaM_Callorhinchus_milii_JW878705.1 ...
QYSVHL--------LPGY------------------------------------------
------------------ENK----VLKWA----------------------YVPG----
IGHNH--------------MGS-----GFELTGERLSVS-KEGLYYVY-----LKV-A--
--LKCS-VKNEC-----------------------------KEHR-------VSAQVNHC
VA----------------------SQDKPCT-D-SILKMTVKL-----------------
-------------AKGGED----GV-----------FGFEGTLVKLSPNEPIHINVTEED
----------SAHSHVTI-NR-----DETY-------FGAFLV
>O14_1_Ornithorhynchus_anatinus_XM_007672700.2 ...
IPGAH---------LI-----AKDLVL-QS----------------G-------------
-------------------------TLSWDSND------RLTGVI-------MTSD----
FSYDD---------------KT-----K------ELEVK-RAGIYYVY-----IQL-ALK
RVLLSD-SEESN--------------------------------------------VTIS
IH--------RTWDNRS---------EL------SLTTHLKGE-----------------
----------------TPD----SV-----------SKFSASLLSLHTGARLHVNLTVP-
----------HALHGWQLNEE-----KVNF-------FGLFRV
>o_HOMO_TNFSF9_4_1BBL_NP_003802.1 ...
GMFAQ---------LV-----AQNVLL-ID----------------G-------------
-------------------------PLSWYSDP------GLAGVS-------LTGG----
LSYKE---------------DT-----K------ELVVA-KAGVYYVF-----FQL-ELR
RVVAGE-GSGS---------------------------------------------VSLA
LHLQ----PLRSAAGAA---------ALALT--VDLPPASSEAR----------------
----------------NSA-----------------FGFQGRLLHLSAGQRLGVHLHTEA
----------RARHAWQL-TQ-----GATV-------LGLFRV
>P4_1_Protopterus_annectens_XM_044084712.1 ...
QSSAH---------LE-----AVNFEI-KD----------------G-------------
-------------------------IMEWHDDARKGF--NILGSD---------------
FKYNT---------------TS-----K------QLHVL-KDGVYYVY-----AQL-SVH
RVLEHD-AIHTP--------------------------------------------VIMT
VC--------REGSQRQC--------NKFLV--IKLPASATQ------------------
----------------GQD----LL-----------SKFTAAVIHLSAGDKLFVELSG--
----------PSTIAWQLSQE-----GTNF-------FGLFRV
>o_Latimeria_LOC102360292_XM_006013505.2_XP_0060135 ...
AGSAH---------LT-----TRHVKV-E--------------------------PRT--
-------------------------ME-WIV---------TAGMGNV----LLGAH----
FLY-N----------------D-----TT----HSLQIL-KDGVYFIY-----AQL-E--
--LRCV-A-------------EPCN----------------SNET-----------VTLA
VT--------S--ASFN----RIME-VE------ILLMDSKD-------------V----
----------------------------------N-MKFSATLFHLHRGDELSVKLETK-
--------SKSVINEWQM-DQ-----KRTY-------FGAFRN
>o_Takifugu_rubripes_LOC105417646_XM_011612517.1 ...
ENFVY---------LD-----AKSSDL-TN----------------S-------------
-------------------------TMPWEVVDYGEG--TSKGNL---------------
FEFNQ---------------KQ-----N------ALQTK-QAGMYFIY-----VVL-N--
--LTCT-HRDNCTPGR----------------------------------------LHVQ
VG--------------------------------DKLTCEVEL-----------------
----------------QSEPRV--------------TKKCWTVSKVER-EKLLTQMTVPK
----------TGLTNWKL-EL-----KGSG-------LGMFLV
>o_Danio_rerio_LOC103909543_XM_009296078.3 ...
QNFAY---------LE-----ATKSEL-KN-----------------E------------
-------------------------SMHWKPVKYGEI--QTVGSL---------------
YSFNE---------------VQ-----H------VLTVK-EQGSYFLY-----VTL-T--
--FSCT-H--VCDP------------------------------------------AQFD
VTFP---------KDTSPAVKSGDQHPS------PWLTCSVRL-----------------
----------------SQDKGR---ENAS-V-----TKTCWNVVTFPENENRLLAIAKI-
-------VLEGKQHNWKL-EL-----NHSG-------FGIFLI
>TSA_Lepisosteus_oculatus_XM_015348916.1 ...
IAYVH----------------ADTGKI-SN-----------------Q------------
-------------------------SMKWRSVRSAGG--NPVGTL---------------
FTFNQ---------------IT-----G------VISPT-VEGMFYLY-----VDL-V--
--LTCT-A--NCKS------------------------------------------GSVT
VTFM---------NKN--------D---------VVLDCRIDIPDTF-------------
----------------DTQ-----------------VQKCWNITTLSSHSQLHASMKVD-
----------TEQSDWKL-DE-----NRSG-------FGIFLI
>CM17_1_Chelonia_mydas_XM_027820716.3 ...
EAGVQV--------LPT-------------------------------------------
--------------SDVIEDR----VMGFYHAPGID------GVV-------FSSN----
FEFNY---------------HD----TSH-----KLEVK-VGGLYFIY-----AQL-AVK
CIAKCS--------------------------------------------------KKQT
VEL-----IIKQVSGGT---------DS------RVLTISLHL-----------------
--------------SSKSE-------ETM-------SKFSAVLRPLKKGDSIYVKMDTNK
----------TDIENWQL-DQTNK--KDNF-------FGLFRL
>Oikopleura_dioica_GCJN01035725.1 ..
QPFIH---KNVKKALKD----AIATQL-LE------------------------------
------------------------------------------------------------
--------------------------------PERFVIPLANKDPSVYKFPLPARL-VDL
NVIEAA-DLPDL------------------------------DSA-----------AGQG
VS----QPFVKTYLDPRN------QART------PVIKNELN------------------
---------------------------PT-------WDFKAVFSVFRKNAQLLLQVIDSD
-DLEKLVPEIADHLPMEKLDDLP--------------FGLGKI
>o_Latimeria_BAHO01448685.1_1909_2265 ...
RMHSH--PKIAK--LAF----SNG------------------------------------
-------------------------ELNWTPRI---------------------------
LGCNS---------------KD-----N---VTQKLVVP-RDGVYFVY-----TQV-SI-
--FQST--------------------------------------------------FQDK
LF------TVQLRKNGS-------E---------IINKQSLYM----------ANNCLTC
FP----------------------------------SVYLGRLVQLKAKESLSVRADF--
----------NNSTTLNK--------EDTF-------FGYFEL
>P3_1_Protopterus_annectens_XM_044085216.1 ...
REKYRLS-------LT-----GNGING-SG------------------------------
-------------------------IIEWQPTCKTSC-----------------------
YNMTS--------------MTT-----G------VVVVP-RNGWYFVH-----AQI-TMD
--FDPE-SPKFT--------------------------------------------VRLQ
IH----------------------EENFCLN-QRTLGKISCSP----------KDDCSA-
------------------------------------SIYITRLYPLKERDILYVQLND--
----------NNDLKLDK--------NFTF-------FGLIEL
>O16_1_Ornithorhynchus_anatinus_XM_029051129.1 ...
LLLNHSDG------LPVK------------------------------------------
-------------------------RLQWMGGA-------QQGRS-------FVQG----
MELTA----------------------G------NLKVL-QGGIYYIY-----IQV-TL-
--SNCSLGPERT--------------------------------------------LSIK
VH-------------------TP-QWSA------KLLSHEFGR------------SC---
------------------------------------SLFMGGQFLLSSQDVLEVECNS--
----------PEVPWGGR--------DETF-------FGAFLV
>o_Homo_TNFSF7_CD27L_NP_001243.1 ...
LQLNHTGP------QQDP------------------------------------------
-------------------------RLYWQGG-------PALGRS-------FLHG----
PELDK----------------------G------QLRIH-RDGIYMVH-----IQV-TL-
--AICS-STTAS--------------------------------------------RHHP
TTLAVGI-------------CSPASRSI------SLLRLSFHQ------------GC---
------------------------------------TIASQRLTPLARGDTLCTNLTG--
----------TLLPSRNT--------DETF-------FGVQWV
>Ent_tridentatus_JAAVTP020000006.1_11339146_1133874 ...
LPSAH---------LLAL------------------------------------------
-------------WEHTGXGT--Y-TTNWDCNF------TIHGES------FLLGG----
MRCED---------------DM-----R------KVTVP-LDGIXRVY-----ARI-T--
--LACK------------------------------------------------------
----------TNFEQSA-----------------TLVVNSDSYRLPQNLSTVIVHKCEYD
S---------------RKT-----------------VALIFGMFELRANNTLSLALSD--
----------PSLLRFGY--------EYTS-------LDVYMV
>Ent_tridentatus_JAAVTP020000006.1_11387197_1138759 ...
FPSAH---------LTVT------------------------------------------
-------------GLPFTXGT--N-ITQWNCTS------TIHGES------FLLGG----
MKCED---------------DM-----R------KVTVP-LNGIYNVH-----ARL-T--
--LMCN------------------------------------------------------
----------RTMEQSA-----------------SLVVQCDSYLDPRDLSTVIAPKCGVD
Q---------------RTT-----------------VALIFGLFELKTNCKLSVALSH--
----------PKSLRIGD--------KYTS-------LDVYMV
>Leth_reissneri_JADLOY010000008.1_14396706_14397110 ...
FPSAH---------LTVT------------------------------------------
-------------GLPFTXGT--N-TTQWNCTS------TIHGES------FLLGG----
MKCED---------------DM-----R------KVTVP-LDGIYNVH-----ARL-T--
--LICN------------------------------------------------------
----------KTMEQSA-----------------SLVVQSDSYQDPRYLSTVIAPKCGVD
Q---------------RTT-----------------VALIFGLFELQANCKLSVALSH--
----------PKSLRIGD--------KYTS-------LDVYMV
>Lethenteron_camtschaticum_APJL01040659.1_18999_186 ...
FPSAH---------LTVA------------------------------------------
-------------GLPSTXGT--N-TTKWNCNF------TIHGES------FLLGG----
MRCED---------------DM-----R------KVTVP-LNGIYNVH-----ARI-T--
--LICN------------------------------------------------------
----------KTMEQSA-----------------TLVVQSDNYRSPRNLSTVIVPTCGVR
Q---------------HTT-----------------VALIFGLFELQANCKLSVALSH--
----------PESLRIGD--------IFTS-------LDVYMV
>Petromyzon_marinus_XM_032946833.1 ...
FPRGH---------LAVT------------------------------------------
-------------EVANTPGT--N-TTKWNCTF------TIHGES------FLLGG----
MRCED---------------DM-----R------KVTVP-LDGIYNVH-----ARV-T--
--LTCK------------------------------------------------------
----------TNIEQSA-----------------TLVVQCDSYRLPRDLSTVISPTCGVH
Q---------------RTT-----------------VALIFGLFELKANCKLSVTLSH--
----------IESLRIGD--------KYTS-------MDVYMV
>Leth_reissneri_JADLOY010000121.1_14556176_14555787 ...
TPIAH---------LTL----AHNKGT-XSVK----------------------------
-------------------------VLQWDCKVTH-------GDV------LMSGG----
MKCHN---------------DK-----R------HLIVP-KKGTYSVT-----ARI-T--
--FHCR-NPTVT--------------------------------------------PTAS
IMV-----LSKNYNLPR-----------------ELVKSYAF------------------
-------------GPVTKS--------TV-W-----TSLFWGLHKLNALDSISVNVSV--
-------------------ENVTAKNELTY-------INVYLL
>Lethenteron_camtschaticum_WFAB01000337.1 ...
TPIAH---------LTL----AHNKGT-XSVK----------------------------
-------------------------VLQWDCKVTH-------GDV------LMSGG----
MKCHN---------------DK-----R------HLIVP-KKGTYSVT-----ARI-T--
--FHCR-NPTVT--------------------------------------------PTAS
IMV-----LSKNYNLPR-----------------ELVKSYAF------------------
-------------GPVTKS--------TV-W-----TSLFWGLHKLNALDSISVNVSV--
-------------------ENVTAKNELTY-------INVYLL
>Ent_tridentatus_JAAVTP020000070.1_376937_376554 ...
TPIAH---------LTL----AHNKGT-XSIK----------------------------
-------------------------ALQWDCKVTH-------GDV------LMSGG----
MKCDK---------------DK-----R------HLIVP-KKGTYSVT-----ARI-T--
--FHCH-NPPVT--------------------------------------------PTAS
IMV-----LSKNYNLPR-----------------ELVKSYAF------------------
-------------GSVTKS--------TV-W-----TSLFWGLHKLNALDSISVNVSV--
-------------------ETVTAKNELTY-------INVYLL
>Petromyzon_marinus_NC_046082.1_994245 ...
TPIAH---------LTL----AHNKGT-XSVK----------------------------
-------------------------ALQWDCKVTH-------GDV------LLSGG----
MKCDK---------------DK-----R------HLIVP-KKGTYSVT-----ARI-T--
--FHCH-DPLVT--------------------------------------------PTAS
IMV-----LSKNYNLPR-----------------ELVKSYAF------------------
-------------GSVTKG--------TV-W-----TSLFWGLHKLNALDSISVNVSV--
-------------------ETVTAKNELTY-------INVYLL
>Ent_tridentatus_JAAVTP020000006.1_11414219_1141458 ...
AIADR---------AET-------------------------------------------
-------------------------ALIWACDTFES---------------LLRGG----
LSCAS---------------NN-----A------ALRVP-MRGMYIAH-----AQV-T--
--MSCN-QTGGK--IG-----------------------VFP------------------
--------------------------SA------RLVAESNSRRE---LALAHLSGCVGN
-------------------------------YGFA-TIQLRRICELVAGDEVSVMV----
----------TDARRLHS------SFKLTY-------LDLHLL
>Leth_reissneri_JADLOY010000008.1_14429998_14443039 ...
AIADH---------AET-------------------------------------------
-------------------------ALIWACDTFES---------------LLRGG----
LSCAS---------------NN-----T------ALRVP-MRGTYIAH-----AQV-T--
--MSCN-ETGGK--IG-----------------------VLP------------------
--------------------------SA------MLVARSNSRRE---LALAHLLGCVGN
-------------------------------YGFA-TIQLRRICELVAGDEVSVMV----
----------TDARRLQS------SFKLTY-------LDLHLL
>Lethenteron_camtschaticum_APJL01040655.1_7201_6857 ...
AIADH---------AET-------------------------------------------
-------------------------ALIWACDTFES---------------LLRGG----
LSCAS---------------NN-----T------ALRVP-MRGTYIAH-----AQV-T--
--MSCK-QRGGK--IG-----------------------VLP------------------
--------------------------SA------RLFAGSNSRRE---LALAHLSGCVGN
-------------------------------DGFA-TIQLRRICELVAGDEVSVMV----
----------TDAQRLHS------SFKLTY-------LDLHLL
>Petromyzon_marinus_PIZI01000007.1_2595558_2595214 ...
AIADH---------AET-------------------------------------------
-------------------------ALIWACDASES---------------LLRGG----
LSCAS---------------NN-----T------TLRVP-MRGMYVAH-----AQV-T--
--MTCK-QSGGM--IG-----------------------VLP------------------
--------------------------SA------RLVTGSDSGGE---MALAHLSGCVGK
-------------------------------DGYA-TMQLRRIFELVAGDEVSVMV----
----------TQAQRLHS------AFKLTY-------FDLHLL
>Halocynthia_roretzi_GKLY01004503.1 ..
RFIVH-------W-FA---------------------------------------LEEAG
YGMK---------------------HDRWQ----------------------VIKK----
YERHQAVYTV--SPGFPDSYKD-----G------AVVIP-ENGFYWVY-----GKV-T--
--VACT-RADQQ------------------------------QKR-----------IPLE
IRT-------REM--NR-------EEDQ------TILTDFKSA------------KCSL-
----------------IGD----LV-----------TLYTNGMFRFDKGHEVYMRIKL--
----------PINVQLVDYD-------SIYKT----NFGIGWM
>Styela_plicata_OZ023139.1_13470481 ..
RFVVH-------W-FV---------------------------------------RDDAS
TGMX---------------------AGNWF----------------------TITE----
FANHGSIYTV--SPGYNDTYVN-----G------AVRIP-RNGLYMIY-----GKI-T--
--PKCI-AANKR------------------------------PKR-----------VYFE
IRL-------REK---G-------RKDS------TLLSEVGKK------------ECKM-
----------------EGD----LL-----------TMFQQGLMRLAKGNLVYIRIKF--
----------PEDVKLSDT-------DSWFKN----NFGVAWV
>Styela_clava_XM_039403529.1 ..
RFVVH-------W-IA---------------------------------------RDNAS
VGIE---------------------AHTWF----------------------PVTE----
LSNDRSIYTV--SPGYEDSFVN-----G------AVKIP-KNGLYMIY-----GKI-T--
--AKCE-DSDEK------------------------------LKR-----------IHFE
IRM-------RIY---D-------NSEK------TLLSETRTG------------VCRI-
----------------PGD----LL-----------TMFQQGLLRLAKGNLIYIRVKF--
----------PENVKLSDE-------DSWFKN----NIGVSWV
>Boltenia_villosa_JAUELA010119381.1_2496 ..
RFIVH-------W-FA---------------------------------------REDAG
KG-----------------------IXQWH----------------------HVAN----
LISDRSVYTV--SPGHHDTFVN-----G------AVKIY-RDGLYLVY-----AKV-V--
--VKCT-KADKQ------------------------------SKR-----------VFFE
VRM-------NEHYGDH-------NWET------TLLRDVGQG------------VCNL-
----------------EGD----LL-----------TLFQQGLIRMSKNALVYVRVKL--
----------PVNVTLSDD-------NSIYKT----NIGVSWV
>Boltenia_villosa_JAUELA010107113.1_6654 ..
RFIVH-------W-FG---------------------------------------LEDAR
TGIX---------------------LDIFM----------------------LLEK----
QSKXRNVYTV--SPDYQDTFVN-----G------AVKIF-KDGLYLVY-----ANV-V--
--VKCT-KADKQ------------------------------IKR-----------IFFE
VRM-------NEYYGDH-------NWET------TLLRDVGNG------------VCNL-
----------------EGD----LL-----------TLFQQGLIRMSKNALVYVIVKL--
----------PENVTMIXD-------NSVHKT----NIGVSWV
>Halocynthia_roretzi_GKLY01001511.1 ..
RYSIQ-------Y-YA-------------------------------------DPRYNGP
ETIL---------------------HGEWQ----------------------KLHR----
YDNASSSYTVLTVPG---SLVN-----G------SVAVK-DTGIYLVY-----GKV-T--
--VACL-KADDQ------------------------------LKR-----------IQFK
ITS-------NHHQQTR-----------------DLLHGKDEA------------KCGR-
----------------SGD----LL-----------TIFQSGFVYLNGQTEISLHIKL--
----------PEGVVLSR-------RGIAYKT----NLGIHKM
>Boltenia_villosa_JAUELA010144157.1 ..
RFIVH-------W-YA---------------------------------------IQH--
XIYI---------------------LGKWN----------------------KIKD----
YDIARSSYTI--SPGYQGSYDN-----G------SVVIP-ADGKYMVY-----GKA-G--
--VYCT-KPHDA------------------------------IKR-----------LPID
RRI-------RIM--QG-------HNST------TLLRDIDEG------------ICNM-
----------------KGD----LL-----------TLYQSGLFHLLKGSKLSLHIKM--
----------PEGVELARKD-------MRFKT----TIGVYNL
>Boltenia_villosa_JAUELA010042904.1 ..
RIIVH-------W-YA---------------------------------------FQHAP
SXFI---------------------SGSWQ----------------------KIKD----
YDIARSSYTT--SPGHHDSYVN-----G------SVLIP-ADGIYVVY-----GKA-E--
--VICT-KRDQQ------------------------------VKR-----------IFLE
IRIN-----------QG-------HNST------TLLRDIDAG------------ICNI-
----------------KGD----LL-----------TLYQSGLFHLSKDSKLSLHIKM--
----------PEGVELAK-------YNMRFKT----TIGVYSV
>Polycarpa_mytiligera_GIUT01000586.1 ..
REIIH-------W-SP--------------------------------------------
-NVT------------AWDGTK-H-ADKWQ----------------------SIKH----
FEREKSTFTI--SPGTENTFEK-----G------KVNIP-ETGMYLIY-----ARL-S--
--FACL-SPQGK-------------------------------KR-----------VHME
VVV-------HE---TS-------EFHF------VVLKDSQLA------------TCSV-
----------------TGD----LV-----------TLFQSGLFRLGKDEKVELKYKA--
----------PQGVTLSEQD-------WLYKS----SFGLIRI
>Polycarpa_mytiligera_GIUT01011317.1 ..
RVIVH-------W-F---------------------------------------------
-------------------------PLHWKSIEKNNS--------------GEIVD----
YERHRSTYTV--SSGPEGSFDD-----G------RLVVT-STGLYYVY-----AKL-T--
--FECT-EADQR------------------------------LKH-----------FGTD
VVL-------EDPSRTT-------R-S-------PILWERAKA------------KCKM-
----------------KGD----LE-----------TLFQRGIFRLTKDSSLTLRYKT--
----------SDHVRISSTR------DQAYKS----CLGMYKV
>Styela_plicata_OZ023150.1_18204622_pseudo ..
NMKVH-------W-FP-------------------------------------SARDTXA
N------------------------VSHWT----------------------KITE----
YERHKSXFTV--SAGPDGSFDK-----G------SVVLX-ESGLYLVY-----AKL-T--
--FACT-DADYK------------------------------QKR-----------IHME
VVV-------QN-TSDS-------N-HR------PMLSEVQHP------------TCRL-
----------------RGN----LV-----------TLYQEGYFRLFAKNRVFLRYKA--
----------PENVRLSAGRVY----VQSY-------FGIYRV
>Styela_plicata_OZ023150.1_202777725 ..
NMKVH-------W-FP-------------------------------------SARDTXA
N------------------------VSHWT----------------------KITE----
YERHKSIFTV--SAGPDGSFDK-----G------SVVLT-ESGLYLVY-----AKL-T--
--FACT-DADYK------------------------------QKR-----------IHME
VVV-------QN-TSDS-------N-HR------PMLSEVQHP------------TCRL-
----------------RGN----LV-----------TLYQEGYFRLFAKNRVFLRYKA--
----------PENVRLSAGRVY----VQSY-------FGIYRV
>Styela_clava_XM_039401933.1 ..
MMVLH-------W-FP-------------------------------------LVEENQS
N------------------------ATHWT----------------------RITN----
YERHRSTFSV--STGPSGSYED-----G------FAVLQ-ESGLYHVY-----AKI-T--
--FVCT-EGDKK------------------------------RKR-----------VHME
VGV-------QNYKDDS-------K-YY------SILSEDQHL------------NCAL-
----------------EGG----LV-----------TLYQEGLFRLAKSNRVFLRYKV--
----------PENVELASHNAY----SKSY-------FGMHRT
>Styela_clava_XM_039391530.1 ..
MMVLH-------W-FP-------------------------------------LVEENQS
N------------------------ATHWT----------------------RITN----
YERHRSTFSV--STGPSGSYED-----G------FAVLQ-ESGLYHVY-----AKI-T--
--FVCT-EGDKK------------------------------GKR-----------VHME
VGV-------QNYKDDS-------K-YY------SILSENQHL------------NCAL-
----------------EGG----LV-----------TLYQEGLFRLAKSNRVFLRYKV--
----------PENVELASHNAY----SKSY-------FGMHRT
>Halocynthia_aurantium_QXVX01010755.1_6466 ..
RFLVH-------W-YL---------------------------------------DQYGN
EKEG---------------------KNDWT----------------------TITK----
YVTEKQHDRI--LPGFTDTYHK-----G------GVRVP-RNGLYLIT-----IRL-T--
--FSCV-KKSKL------------------------------PQV-----------ISVQ
TFV-------HE---TE-------IYQR------KLMSEDETV------------RCMI-
----------------DGD----VT-----------TMYSSGLFRLAGNNVIYIRYNS--
----------SSDVILSS-DL-----GSTYKS----NIGVMWI
>Halocynthia_roretzi_GKLY01014870.1 ..
RFLVQ-------W-YL---------------------------------------DQYGN
EKQG---------------------GKDWT----------------------TITK----
FGTGKQHDRM--LPGFIDTYHK-----G------GVRVP-RNGLYLIT-----TRL-T--
--FSCV-KKSKL------------------------------PRV-----------ISVQ
TFV-------YE---TE-------IYQR------NLMSEDETV------------CCMN-
----------------DGD----VT-----------TMYSSGLFRLAGNNVIYIRYNS--
----------SSDVNLSS-DR-----ESIYKS----NIGVMWI
>Styela_plicata_OZO23139_13351937 ..
RPSAH-------WYLN-----ESSAXE------------------------------DLG
TAKR---------------------YVSWIW---------ETGTEMA-----HSQN---G
IEH-----------------EN-----D------QMKFL-KEGFYHIY-----FQI-D--
--FRSX-CR------------------------------------F---------VARVF
VS-----------GKTV-------E-ET------STLIKVEK-----------TSTCGH-
----------------XNH--------SC-----A-ILKGSGVFDLSDGSLVGMEIE---
----------PGNFSINT-DM-----SRSY-------FGAMYL
>Polycarpa_mytiligera_GIUT01115779.1 ..
RPSAH-------WYNP-----EATSDE------------------------------NGG
STRN---------------------VTSWTC---------RKEEGLA-----HSQN---G
IGH-----------------SQ-----DG-----MMEIT-VPGWYHLY-----FQM-D--
--FRSS-VQE--------------------------------SSSY---------KARVF
VA-----------GDKD-------D-EK------NYCMTRHE-----------KKSCSH-
----------------ANR--------SC-----V-VLGGSGTFKLEKDDKVRVQVEM--
----------PKNSALHQ-DK-----SRSY-------FGALYL
>Halocynthia_aurtantium_QXVX01001463.1_1102 ..
RPSAH-------WYLS-----KNAAKR---------------------------------
XYQN---------------------VSHWNH---------ETGHEVA-----HTQN---G
IKM-----------------HH-----G------QMKIP-RDGWYHIY-----IQM-E--
--VKNN-TDXFT--------------------------------------------LSVK
IPAG------------------------------SIMEIRHK-----------ASS----
----------------DQT--------PS-----F-VVKKSGIFKLFKDDCLLVQVQM--
----------SDHGKLET-DM-----SRSY-------FGAYYV
>Halocynthia_roretzi_GKLY01000904.1 ..
RPSAH-------WYLS-----KNTVKR-T---------------------------DHSQ
DYRN---------------------VSHWNH---------ETGHEVA-----HTQN---G
IKM-----------------HH-----G------LMKIP-RDGWYHIY-----IQM-E--
--VKNN-TD----------------------------------KPF---------NLRVK
IQ-----------RATK-----------------NIMNITHE-----------ASS----
----------------DQT--------PS-----F-VVKKSGIFNLFKDDCLLVQVQM--
----------SDHGKLET-DM-----SRSY-------FGAYYV
>Polycarpa_mytiligera_GIUT01132592.1 ..
RPTAH-------WILG-----RNA---------------------------------SSG
EDIV---------------------TSHWIH---------GTGYGYA-----HSKN---G
IQN-----------------IS-----GR-----KMIVP-RSGWYLIY-----FQI----
--VIAS-DQTGI---------------------------RPNNTRF---------EVAVQ
VK-----------KEDA-------E-HA------NLLKTNGT-----------FPSPHQ-
------------------------------SSGHV-VVRKERLFYLRKDENLRLLFTV--
----------PESSHITS-WN-----SQSY-------FGVHLV
>Polycarpa_mytiligera_GIUT01085277.1 ..
RPTAH-------WILR-----SNVSY---------------------------------G
EEIV---------------------VSRWTH---------STGSGYA-----HSKN---G
IQTKS----------------------GG-----EMTIP-YSGWYLIY-----FQI-AFA
P-ILSN-SQTRP------------------------------STGF---------QAAVQ
VM-----------KEKS-------E-DA------DLLKLKGTL------KPRHHHPCFR-
----------------SRHA----------------VIRKERMFYLKENESLRLKVIV--
----------PKFSYVTT-RD-----RQSY-------FGVHFV
>Ascidiella_aspersa_OZ004612.1_32722381 ..
LSFAH---------FY-----ANGQPE-KTGNXYV-------------------------
-------------------------MNNWEW---------RRGARHA-----YVTP----
SEMYH--------------NRS-----S------KVIVA-QSGLYLVY-----IHT-T--
--FIND-GDDSE---------XSCE-------------------------------FSHE
LR----------------------SNPG------VLLNATE------------VRSCRTG
--------------LLTNQ-----------HRAFH-TLHSSGTYQLKKHDFISVFYQM--
----------PNHFRISD------VCTQTY-------FGMAMI
>Ascidia_mentula_OX387198.1_5902328 ..
LTYAL---------LT-----AKGQPK-KIG-XYN-------------------------
-------------------------MSAWEW---------ERGAKFA-----FVSD----
SSIYN--------------NRS-----G------VVTVP-DSGLYLVY-----LHT-T--
--F------ESX----------SCE-------------------------------VSHH
IR----------------------RNGE------NLMSATES-----------VSNCGFT
NQTLTP--------WQKHQ-----------YCGFH-TMDSAGIYTFRKDAKLSVVYTM--
----------PDYVKIGD------TATQTY-------FGLSRL
>Phallusia_fumigata_QXVZ01031879.1 ..
LIYAH---------LI-----AKGQPT-KTGNGYT-------------------------
-------------------------MESWEW---------QPGARFA-----FTSP----
SMYNK--------------NKS-----M------QLNVA-VGGVYNVY-----LHT-T--
--FVSS-KTKPE----------KCQ-------------------------------LSHQ
VK----------------------RKTG------DLMKSSEM-----------VANCGST
SRSMSR--------SLRSK-----------PLGFH-TLDTMGVYRLAQNETLTVSYEM--
----------PDHVTIGD------ADTQTY-------FGIFRV
>Phallusia_mammillata_LR786991.1 ..
LTYGH---------LT-----AKGQPK-KTGDVYT-------------------------
-------------------------MNSWEW---------QQGARFA-----FSSP----
FMYSN--------------NSA------------HLNVT-VDGVYKVY-----LHT-T--
--FVSS-RSKSE----------KCQ-------------------------------LSHQ
VN----------------------RKTG------VLIKSSET-----------VPNCRKT
NQKLPS--------LQQNK-----------PFGFF-TLDTMGVYRLAKNETLTVVYQM--
----------PDHVTIGD------ADTQTY-------FGIFRV
>Ascidiella_aspersa_OZ004612.1_32714901 ..
LPFAH---------LL-----ANDQPE-KVQGXWV-------------------------
-------------------------MKSWKWSP-------LSGWS-------FTDPE---
SMYDD---------------QT-----G------VLTIP-RNGLYKVY-----AHT-T--
--FFST-KEDNN---------KRCS-------------------------------ISQQ
VK-----------RQXG-------E---------SILSSQEVV------------QCDLP
VGYHRD--------RPX-------------NVGFH-TLSSVGTYKLLNGDRLWLYIEK--
----------PEYVKVAT------YDTETY-------FGVFMI
>Ascidia_mentula_OX387198.1_5904764 ..
LPQAH---------VH-----AVGQP---INGCXR-------------------------
-------------------------MLNWEW---------RIGAERT-----MATF----
PHMFD----------------RK---NG------AIVVP-LGGTYKVY-----VHT-T--
--FVTN--KEEE---------XRCQ-------------------------------LGHE
VR--------DNLNDF-------------------LIKSEE------------TQRCDVS
VNFTRD--------RTNPD-----------LVGFH-TMHSEGTFQLEKGKSLKVFYIM--
----------PDYVQIGT------LHTETY-------FGIFMV
>Phallusia_fumigata_QXVZ01008923.1_43208 ..
LPLAH---------VY-----AAGQP---LIDSGH-------------------------
-------------------------MGNWQW---------HLGAERI-----LETY----
PNMFD----------------SK---NG------NLVAP-LGGTYIIY-----VHT-T--
--FVSNLRKGNK---------TMCT-------------------------------LGHE
IK--------KNFNHST-------KHTQ------NLLKSRE------------TLRCDVT
VYVRRR--------REDND-----------LIGFH-TLHSQGAYILEEGSKISVHYSK--
----------PLYVDIGS------LLTETY-------FGMFMV
>Phallusia_mammillata_LR788708.1 ..
LPIAH---------VY-----AAGQP---LHENGH-------------------------
-------------------------MDNWQW---------SIGAEKT-----LETH----
PNMMD----------------SI---GG------NLVAP-IGGTYIVY-----VHT-T--
--FVSNLPKGNK---------TMCT-------------------------------VSHE
VR--------KKFDQTT-------AQTQ------RLLKSEE------------TLRCDVT
VYHKRR--------RSDNK-----------LIGFQ-TLHSQGTYRLEKGSKLSVHYSM--
----------PQYVDIGT------LLTETY-------FGMFMV
>Ciona_intestinalis_XM_018816583.2 ..
RPKAF---------MTIG--QSNGPPL-KTTNCSR-------------------------
-------------------------ALSWNT---------EIGAAFC-----YVDG----
LTYMN---------------ES------------GLQIQ-GTGQYLVY-----MHT-T--
--FIRN-KPSEMEEPIRGERIGNCM-------------------------------LTHM
VH--------KSSGDSSIE---------------ILMKSTETR------------DCGVF
IAHHRKRR-----GSESKT-----------NVGFQ-TLHTTGIFKLEKGDHIQPFYHM--
----------PKYMKVGW------TSTETF-------FGIFML
>Ciona_savignyi_GGEI01013820.1 ..
RPSAY---------LTSF--QTNGAP---TKGRSR-------------------------
-------------------------LMSWSN---------QRGAGFC-----YRIE----
MEYFN---------------ET------------GLIIK-HTGRYVVY-----VHT-T--
--FITK-KGINKRIKPSS---RICT-------------------------------VSHE
VVA------TSAENRNR-----------------TLIKSSETR------------NCNVN
NGFRRKRH-----THKYHD------------VGFF-TMHTMGIFELKFNDKLQVYYQM--
----------PSYIAIGW------AKSETY-------FGIFMI
>Ciona_savignyi_AACT01002570.1 ..
RLSAY---------LTSF--LTNGPA---KXGRSR-------------------------
-------------------------LLSWSK---------QRGAGFC-----FRNN----
VGYSN---------------ET------------GLIIE-HTGKYMVY-----AHT-T--
--FITK-RVSNETAMPRYAGLGRCT-------------------------------IGHE
VEA-------ASNGRRR-----------------TLMKSSETR------------NCDVQ
CCHSRYRY-----AHHNET-----------AVGFT-TLHSMGIFKLGQSDQLQVYYHM--
----------PPYIAVGW------AKSETY-------FGLFML
>Ciona_savignyi_AACT01002571.1 ..
RPGAY---------LTSF--LTNGPP---KXGRSR-------------------------
-------------------------LLSWSN---------QRGAGFC-----FRNN----
VGYSN---------------ET------------GLIIQ-HTGKYVVY-----AHT-T--
--FIPK-RVSNETAMPRYVGIGRCT-------------------------------ISHE
VEA-------ASTGRRR-----------------TLMKSSETR------------NCDVK
CGHSRNRY-----AHHNET-----------AVGFT-TLHSMGIFKLDQDDQLQVYYHM--
----------PPYIAVGW------AKSETY-------FGLFML
>Ciona_savignyi_AACT01063529.1 ..
RPGAY---------LTSF--LTNGPP---QXGRSR-------------------------
-------------------------LLSWSN---------QRGAGFC-----FLCD----
VEYKN---------------ES------------GLIIK-HTGKYVVY-----AHT-T--
--FIPK-KDSX----------GRCT-------------------------------ISHE
VEA------AASNGRRR-----------------TLMKSSETR------------NCDVK
CGHSRNRY-----AHHNET-----------TVGFT-TLHSMGIFKLDQKDQLQVYYHM--
----------PPYIAVGW------AKSETY-------FGLFML
>Ascidia_mentula_OX387198.1_5895402_partial ..
GPYLHYQS------LFVRY-----------------------------------------
----------------------TYGVSXWIDED-------GAGTT-------FSQN----
IQYNK--------------LKS------------YVTIP-KGAKYNIH-----LHT-S--
--FECK------------------------------------------------------
-------------QDQSE------EXNSNYT---ILLEASKT-----------VSNC---
----------------QKE-----------------TLDSSVVQELDKDDKLQVRLVF--
----------PEGVDILP-KQ-----SETY-------FDVFMV
>Ascidia_mentula_OX387198.1_5887822_partial ..
GPYLHYQS------LFVRY-----------------------------------------
----------------------TYGVSXWIDED-------GAGTT-------FSQN----
IQYNK--------------PES------------LVTIP-KGAKYNXH-----LHT-S--
--FRCK------------------------------------------------------
-------------QDQSE------EXNSNYT---TLLEASKT-----------VSNC---
----------------RKE-----------------TLDSSVVRELDKDDKLQVCLVF--
----------GKGVHILP-KQ-----SETY-------FDVFMV
>Ciona_savignyi_EU216599.1 ..
RKYLH---------VWN----TVSGAT-K-------------------------------
-------------------------HVKWETKN-------GAGST--AVK-T---N----
FTV-----------------KG-----H------SITIP-EKGVYTIY-----LHA-T--
--FKSN-ATHHG--------------------------HRHTNEP--R-------KISQS
LT--------KSANRKGM------E-DV------ILMQKK--------------------
-------------KTVEHT------------SDLQTTLDSHVTVQLSENDELIIDLEA--
----------PNQIHISN-EE-----HETY-------FGMFMV
>Ciona_intestinalis_XM_002126667.5 ..
RPYLH---------MW-----NKDSHQ-ND------------------------------
-------------------------VVVWEHANGA-------GTT-------SRKG----
FDV-----------------SG-----G------NITVN-SEGVYYMY-----LHT-T--
--FRTN-GNPRT-------------------------RSRR---------------ISHK
VL---------VNNS-----------PI------ELLGEKRDL-----------------
----------------GED------------DTIQ-TLDSLMTYVLEKENRLTIELEK--
----------PDYMSVST-NP-----SETY-------FGIFKL
>Leth_reissneri_JADLOY010000864.1_2747673_2746464 ...
HSLSH-SP------LDV-------------------------------------------
-------------DVAARQLS----RLAWSD------GGAGGGVAA-----SLRGG----
MRYHN----------------------G------SLTVP-RAGSYFVF-----SQV-G--
--RRSA-------------------------------------------------PPHQR
VGY-------RTVPARX----SSSGGAA------TVMSTTWS-------------PCASA
GSAR-P-------------------------TWFQ-SSHLGGVLHLQAGSSVAVHV----
----------THADLVED-KR-----EWNF-------FGAFLL
>Lethenteron_camtschaticum_APJL01132106.1_342_1459 ...
HSLSH-SP------LDV-------------------------------------------
-------------DVAARQLS----RLAWSD------GGAGGGVAA-----SLRGG----
MRYHN----------------------G------SLTVP-RAGSYFVF-----SQV-G--
--RRSA-------------------------------------------------PPHQR
VGY-------RTVPARX----SSSGGAA------TVMSTTWS-------------PCASA
GSAR-P-------------------------TWFQ-SSHLGGVLHLQAGSSVAVHV----
----------THADLVED-KR-----EWNF-------FGAFLL
>Petromyzon_marinus_JAAIYF010002491.1_91669_96867 ...
QSLSL-SP------LDV-------------------------------------------
-------------NVAARQRS----RLAWGD------GRAGGSVA------SLRGG----
MLYAN----------------------G------SLTVP-RAGSYFVF-----SQV-G--
--RRSA-------------------------------------------------PPHHR
LGY-------RTVRVR------------------XVMSTTWV-------------PCASA
ASAR-P-------------------------TWFQ-SSHLGGVFHLQAGSSVAVHV----
----------THGDVVAD-KR-----EWNF-------FGAFLL
>Botrylloides_violaceus_JASFYC010000295.1 ..
RPFLH---------LT-----GSK--------------------------SLRTLENXVY
DMLA---------------------VTGWTVQGGNN-----------------CSK----
VDPTL---------------EG-----T------GINIT-QPGTYLVY-----SAV-T--
--FXSI-------------------------------------------CSDRVSIHRHM
IE------YTECFGAAR-------DLPK------PLSENAYQI-----------------
-------------PSGRSR-----------------TSYQSGVYQLKKNDLLKVLVKK--
----------SPLTTFTDAVD----RVDAS-------FGVVAL
>Policarpa_mytiligera_GIUT01060351.1 ..
MPFIQ---------LI-----GRS---------------------L----KCKKEMENID
RMES---------------------VTGWEIEGGNI-----------------CSE----
TNPTV---------------DG-----T------DIVIP-RKGYYFVN-----AQV-I--
--FYSA-------------------------------------------LRAPPMIHRHV
VQ------YVGHRAGIR-------RPPL------ILLESAYQI-----------------
-------------SDGEKR-----------------ISYQSGSYEFNEGDALRILVQK--
----------SSSTSLHSKTDNI---TDAL-------FG----
>Polycarpa_mytiligera_GIUT01069655.1 ..
MAFLH---------LT-----GRN---------------------L----TVGGGSGNVD
GMKS---------------------VSGWEKQLGES-----------------CPD----
TNPTS---------------DG-----T------DIVIP-RDGNYSVR-----SQI-T--
--FYSG---------------------------------------------GKTVIHRHV
VQ------YVERFGGIE-------DDPK------ILMENAYQM-------------G---
--------------DGETK-----------------VSHQSGVYRFNEHDSLRVVVQK--
----------PSDTLFHKGDKKKG--VEAS-------FEVLLL
>Polycarpa_mytiligera_GIUT01069651.1 ..
MAFLH---------LT-----GRN---------------------L----TVGVGAGNVG
GMKS---------------------VSGWQTQVGEG-----------------CPD----
TNPRT---------------DG-----T------DIIIP-RDGNYSVH-----SQI-T--
--FYSG---------------------------------------------GETAIHRHV
VQ------YVERFGGIE-------DDPK------ILMENAYQI-------------G---
--------------DGEMK-----------------VSHQSGVYRFNKHDSLRVVVKK--
----------PSDTSFHKDATGSG--VEAS-------FEVLLL
>Styela_clava_XM_039403526.1 ..
RGFIH---------LE-----SDK---------------------LSI--DPSQTQENVD
NMKT---------------------VTGWEMKYGGE-----------------CKD----
VDPKL---------------QE-----N------DIVIP-MDAYYVVY-----SQV-S--
--LHCG-NKVE---------------------------------------IKVPQIQRHA
VQ------YVEVLARSR-------DSPK------ILMENNYQL-------------CDKS
K------------FSQKSH-----------------VSYQKGIYRFTSGDLLRVTVTK--
----------PDGTSITNKDG-----HQST-------FGVYML
>Styela_plicata_OZ023139.1_13340530 ..
DGPIH---------L--------C---------------------LTL--NKRYCEKXVK
DMKT---------------------VTGWGILDGDKN-----GNT------RTCEN----
VDPAL---------------KE-----N------EVVIA-VDGYYVVY-----SQI-T--
--LXFP-CAI----------------------------------------FQGTRIHRHA
VQ------YVETVGKFR-------DDPK------LLMENSYQM-------------ANSS
--------------DEDYQ-----------------VSYQKGIYRFTSGDLLRVVVSM--
----------ED---IEHE-------HPAY-------FGVYQL
>Boltenia_villosa_JAUELA010181908.1 ..
KPFIH---------LR-----GK-----------------------------ALTTXNID
KMQT---------------------ISNWKMESEGK-----------------CME----
TDPEF---------------ED-----N------NIRIH-LDGNYSIY-----SQI-T--
--FKCI-DNL------------------------------------------PSTIHRHV
VQ------FTETFADFV-------DKPK------ILMESTYQL-------------CGKS
D-------------GGKIK-----------------VSRQGGVYPFTEGDMLRVVVKK--
----------HPKTSFFSDAQTRS--DDAA-------FGLFLI
>Boltenia_villosa_JAUELA010146351.1_3172 ..
KPFIH---------LR-----GK-----------------------------ALTTXNID
RMQT---------------------ISNWKMESEGK-----------------CLE----
TDPEF---------------ED-----N------NIRIH-LDGNYSIY-----SQI-T--
--FKCP-EFIX-----------------------------------------PSTIHRHV
VQ------FTETFADFV-------DKPK------ILMESTYQL-------------CGKS
D-------------GGKIK-----------------VSRQGGVFPFTEGDMLRVVVKK--
----------HPKTSFFSDAQTRS--DDAA-------FGLFLL
>Halocynthia_aurantium_QXVX01008958.1 ..
YPFIH---------LN-----ASAT--------------------FGV--DPEPLQXNVE
GMHT---------------------VTGWNVMNVEK-----------------CTD----
SNPKL---------------EN-----H------NIIIP-MDGNYYIH-----SQI-T--
--FKCX-SIISD--------------------------------------HRPPSIHRHV
VQ------YIQTTASYH-------DRPH------VLMESSYQL-------------CGKD
E-------------SYKKK-----------------YSHQAGVFSFTEGDMLSVLVQK--
----------HEQTKLHVKSN-----ADAS-------FGLYLL
>Halocynthia_roretzi_GKLY01000468.1 ..
HPFIH---------LN-----ADAT--------------------FGV--DSKPLQKNVE
GMHT---------------------VTGWNVMNVDK-----------------CTD----
SNPML---------------EN-----H------SIIIP-MDGNYYIH-----SQI-T--
--FKCG-WII-D--------------------------------------QRPPSIHRHV
VQ------YIQTIASYH-------DHPH------VLMESSYQL-------------CGKD
E-------------SDKKK-----------------YSHQAGVFRFTEGDILSVLVQK--
----------HEQTELHAKTN-----DDAS-------FGLYLL
>Boltenia_villosa_JAUELA010059155.1 ..
KPFIG---------LE-----GL-------------------------------LKXNIK
TRST---------------------RKSWKLSKKEG--------------LNICPE----
IDPYL-------------HVKA-----W------LFRIL-VPGNYFVY-----SQV-T--
--FNC------------------------------------------------XRLHRHT
VT------RHKHLSRSS-------SPN-------HLMINSYQL------------KCGFG
N-------------EGKKT-----------------VSYQAGVFKLEQGDYLMVEVQH--
----------PDDATLHDHNQKN---NDDL-------FGAFMV
>Boltenia_villosa_JAUELA010115721.1 ..
KPFIG---------LE-----GL-------------------------------HKXNIK
RRST---------------------RKSWKLSKKEG--------------LHICPE----
IDPYL-------------HVKE-----W------LFRIL-VSGNYFVY-----SQV-T--
--FNC------------------------------------------------XRLHRHK
V---------KHLSRSS-------SPN-------HLMINSYQL------------KCGVG
N-------------EGKKT-----------------VSYQAGVFKLEQGDYLMVEVQH--
----------PDDATLHDHNQKN---NDDL-------FGAFMV
>Polycarpa_mytiligera_GIUT01086673.1 ..
KPFIHT--------VM-----GNPSMK-GKH-----------------------------
-------------------------LHGWNTTMESG---------------EHCEG----
VDPEI-------------VYYK-----G------RIRVK-VPGHYYIY-----SQI-T--
--FQCP-PKIEK--------------------------------------RKPGKLHRHS
TE------RLR-------------RESD------PLMTNSYQL-------------CGAG
E-------------EGKLK-----------------VSYQGGIYKLGMNDLIVVTLEK--
----------PETTLFVDDGDHK---NDMF-------FGAYLV
>Polycarpa_mytiligera_GIUT01006889.1 ..
KPFIH---------TEMRN--GRRIKR-DG-E----------------------------
-------------------------LRGWNTTAEIR---------------RYCEG----
VDPVI-------------SCDK-----G------CIQVK-VPGHYYIY-----SQV-T--
--FECS-SGSPK--------------------------------------K--GQLHRHS
TK------VLR-------------NDTL------VLMTNSYQL-------------CGHT
E-------------EGKLK-----------------ASYHSGIYELDENDKLMVTVEK--
----------PRTTKLFVDEDHHN--DDLF-------FGAYLV
>Styela_plicata_OZ023139.1_13464397 ..
KPYIQ---------LQW----GNQSRG-KYFYFXEGQ-------F---------------
----E------------------Y-LRGWKLKSDNQ-----------------CSN----
INPYL-------------VYHN-----E------RIKIK-VRGYYYVY-----SKV-T--
--FECP-ENISG----------------------------------------DAQSHSHS
VN------LLE-------------RKEH------TLMTSVYQL-------------CRPG
D-------------EKKLK-----------------ASYVGGIYLLNTRQCLSVDIQK--
----------PESTKLRNQFD---G-RDVF-------FGAYRI
>Styela_clava_XM_039403533.1 ..
RPFIQ---------LELG---GNHSPA-GKMDKKQHSP----------------------
-----------------------YYLRGWESNQPDI-----------------CVN----
TSPYL-------------VHEQ------------RIKIK-KDGYYYVY-----SQV-T--
--FECS-RHNSG----------------------------------------VAQIHTHT
VE------LLE-------------RKPQ------ILMVSVYQL-------------CGYG
E-------------QGKSK-----------------VSYQGGIFHLTKRNYLSVKIEK--
----------PDATKVHHHYE----YHKAF-------FGAFLI
>Styela_clava_XM_039403532.1 ..
RPFIQ---------LELG---GNHSPA-EKMDKKQHSP----------------------
-----------------------YYLRGWESNQPDI-----------------CVN----
TSPYL-------------VHKE------------RIKIK-KDGYYYVY-----SQV-T--
--FECS-RHNSG----------------------------------------AAQIHTHT
VE------LLE-------------RKPQ------TLIVSVYQL-------------CGYG
E-------------QGKLK-----------------VSYQGGIFHLTKRNYLSVKIEK--
----------PDATKVHHHYE----DHKAF-------FGAYLI
>Halocynhia_aurantium_QXVX01007122.1 ..
KPLPF---------FV-----GNSSEK-WLENEDGSVMQR--------------------
-------------------------FLRWNLKDNNA-----------------CTG----
VDPAP---------------SN----DG------HIVIA-FTGDYFIY-----SRV-V--
--FTCS-----------------------------------------RKIYGVASRHRHV
TRI-------RSTSDTR---------------FYPLMINVYQM-------------CGNG
D-------------EGRSK-----------------VSTQEGIFKLYENDRLDVLIQK--
----------EEATILNEGVE----------------IGLFLT
>Halocynthia_roretzi_GKLY01013799.1 ..
KPMPF---------LV-----GNSSEK-WLENEDGSVMQR--------------------
-------------------------FLRWNLKDNNA-----------------CPG----
VDPMP---------------SN----DG------HITIA-FSGNYFIS-----SRV-V--
--FTCA-----------------------------------------RKIYGVASRHRHV
TRI-------RRISDTR---------------FYPLMINVYQM-------------CGNG
D-------------EGRSK-----------------VSTQEGIFQLYESDRLDVLIQK--
----------EEATMLNG-VE----------------IGLFLS
>Styela_clava_XM_039403534.1 ..
RPSIL---------LHAEKMEASDENS-ESKESRR-------------------------
-------------------------ITGWRPVIEQC-----------------CSG----
IHPVL---------------RN----RS------RVEIM-MSGNYYVF-----SQL----
PLFRHD---------------------------------------G----IKNSEVYRHV
VEM-------KEYGDSE---------------VFQLMINSFQF-----------------
----------------SSKPVE--------------VSYQAGVFYLDAGSILQVSMTSP-
--------------LLNQHIE-------KFGVRDRMEFGLYLL
>Halocynthia_aurantium_QXVX01001761.1 ..
--------------LS-----------------------------------SAGSDENSR
-------------------------ILYWNIDGSTE-----------------CNQ----
IDPTL--------------VKK-----S------MIRIT-EKGNYYVH-----TRI-H--
--FKCP------------------------------------------DGISGPHIHRHS
IN------MIE---DSD-------EAPY------PLLENSYQL-------------CDG-
--------------PNRDQ-----------------DSYQGGMYYLYPGSLLYVETDELA
RDKTL-----SDG--IQRNPE----------------FGLYML
>Halocynthia_roretzi_GKLY01010028.1 ..
RSFIQ---------LS-----GNHTMN------------------------SGGNDENSK
R------------------------MLYWDIQGNTE-----------------CNP----
IDPTL--------------VKK-----S------MIRIT-EKGNYYVH-----TRI-H--
--FKCP------------------------------------------NGISGPHIYRHS
IN------MIE---DSD-------EAPY------PLLENSYQL-------------CDG-
--------------PNRDQ-----------------DSYQGGMYYLYSGSLLYVETDELA
GDKTL-----SDG--IRGNPE----------------FGLYML
>Boltenia_villosa_JAUELA010107113.1 ..
RPFIA---------LS-----ADNXTE-ESYM----------------------------
-------------------------IRGWGQKEEN------------------CPQ----
IHPQL-------------R-NQ-----T------RIQIT-VSGNYYVY-----SSV-R--
--FECX-----------------------------------------------IGIHRHT
LXM-------QEMGDTN---------PY------PLMQSSYQL-------------CGSS
K---------------TKE-----------------SSYHAGVFNLEAGDLLYVSVVKST
GVWVK-----STSNKMQ--------------------FGAFMV
>Boltenia_villosa_JAUELA010119381.1 ..
RPFIA---------LI-----ADNXNE-ESYI----------------------------
-------------------------IFGWEQKKKN------------------CPQ----
IHPRL-------------R-DQ-----S------SIQIT-LSGNYYVY-----SSV-N--
--FKCX-----------------------------------------------PSIHQHF
TKM-------QEMADTH---------SY------PLMQSSYQL-------------CGSS
K---------------KKE-----------------SSYHGGIFDLDAGDVLQVSVVKSG
DVEVE-----SAYNRLQ--------------------FGAFMV
>Boltenia_villosa_JAUELA010105975.1 ..
RPFIA---------LI-----ADNXNE-ESYT----------------------------
-------------------------ILGWEQKGKI------------------CPQ----
IHPRL-------------R-GQ-----S------SIQIT-LSGNYYVY-----SSV-N--
--FKCX-------------------------------------------------IHQHF
TKM-------QEMADTH---------SY------PLMQSSYQL-------------CGSS
K---------------KKE-----------------SSYHGGIFDLDAGDVLQVSVVKSG
DVKVE-----SAYNRLQ--------------------FGAFMV
>Ciona_savignyi_GGEI01014646.1 ..
RSQAHVR-------LN----FTEKSLR-VTQQ----------------------------
-------------------------KLSWYNCAFDC---------------RLCKG----
VNLNS---------------QT------------YLQVS-SNGFYYIY-----SQV-V--
--FSTS----------------------------------------------DSGFHRHA
IHW-------RSRTSPLRGR--------------MITENNYYL-----------------
-------------DSSSKE-----------------VSYQGALIKLYAGDEIWVEVIK--
----------KRSTLLKS-DE-----QLSF-------FGMNIL
>Ciona_intestinalis_XM_026839500.1 ..
RAYVI---------LD-----SDQHIR-YG------------------------------
-------------------------KVNWTV--------QTATKS------YLCKG----
VQLKE----------------------GV-----RIKIP-LTGFYYVY-----SQL-V--
--FSHK----------------------------------------------SNGLHRHV
TKWKSA-FIHESYTRQE-------Q---------TIMENNYY------------------
--------------PTNEKGTQ--------------SSFHGTVIELRAGEEIWVHVQM--
----------DPGSLLKREHD-----TSNF-------FGVHMV
>Ascidiella_aspersa_OZ004612.1_32743938 ..
RPIAH---------LT-----ARKNHX-FLGPKE--------------------------
-------------------------VKYWGN--------PGSDRN------FVCNQ----
AEKGQ----------------------GH-----QLRVK-VSGRYYVY-----SQV-T--
--YKYK-RHRK-----------------------------------------XASFHSHV
TTIMPAG--VRSAKH-------------------DVMENSYL--------------LGNE
PPGG---------AKEASK-----------------TSYHGAVLRLEAGSLVEVKVTT--
----------GTHTKLELEGS-----TDTY-------FGMFMI
>Diplosoma_virens_OY796892.1 ..
KFNKH---------LD--------------------------------------------
------K------VXFLEEAP----LNIWTH--------NSAGNS------RICYG----
VHLDK----------------------H------RLKVD-QDGFYYVY-----SQL-K--
--FDYN-EKG------------------------------------------XPALHRHL
TY--------KIMENEI-------QTMDKV----LLFESSYY--------------LGKS
ISRID---------RLSEQ-----------------TSRQSGLVRLTKGDSVEIRLQG--
----------PSSSRLRQ-DD-----AETF-------FGLFLV
>Trididemnum_miniatum_OZ023231.1 ..
KWFAH---------LA--------------------------------------------
-----PKL----VFXFVGGSI----ITFWSH--------LLAGTS------HLCGD----
VKISN----------------------N------SLLIS-KNGYYYVY-----SQL-T--
--FVYP-DSGKH----------------------------------------XPSHYRHV
TY----------------------RYQTGYPRDVPIFENSYI--------------LGKS
LTPTG---------KTEEQ-----------------VSHQSGVVKLLEGDRVFVTSLG--
----------PPYSRLAL-KD-----SDTF-------FGLYLL
>Trididemnum_clinides_CAVLYZ010001689.1 ..
RPAAH---------LV-----AKVNAX-VTDMRK--------------------------
-------------------------INFWSD--------NGSGTT------YVCAK----
VKLND----------------------S------ELIVE-QSGNYYVY-----SQV-K--
--FSYQ-TKSRX-------------------------------------------LHRHV
TYVRRAE---KSLKTE------------------NLFQNSYH--------------LGKS
PSKHL---------NWYKQ-----------------ASHHSGVVELKEGDSVYVGVQG--
----------SPDSFLNL-KD-----YETF-------FGLFMI
>Aplidium_turbinatum_OU964919.1 ..
KPMAH---------LT-----ADSKLX-FTEEQT--------------------------
-------------------------ITYWED--------NESGTT------YVCNG----
VKLDT----------------------N------HLIIQ-QTGPYYVY-----SQL-K--
--YRYK-PSSKC------------------------------------------XLHRHV
TYL-------RNGKKTF-----------------NILENSYL--------------LGEG
SGIH------------GEK-----------------TSYQSRYIKLYKGERLFVTSQV--
----------GPHTEHMKDLD-----SDTF-------FGLFLL
>Corella_eumyota_OY720097.1_3834033_pseudo ..
RAYAH---------LT-----CDGQPQXFIDEQE--------------------------
-------------------------ITYWDDANNN----------------MICSG----
VSLHN---------------HK------------SLKIE-KPGRYYVY-----SQL-K--
--FKYN-ATSKK----------------------------------------XAALHRHV
TYY-------KNKHNRHRF---------------VLLENNYF--------------LGGE
KHSR---------APSCTK-----------------VSQHGAVFNFDEGEEIFVTAQT--
----------GPHSHLVANKD-----HDFF-------LGXLWF
>Corella_eumyota_OY720097.1_3847931 ..
RAYAH---------LT-----CDGQPX-FIDEQE--------------------------
-------------------------ITYWDDANNN----------------MICSG----
VSLHN---------------HK------------SLKIE-KPGRYYVY-----SQL-K--
--FKYN-ATSKK----------------------------------------XAALHRHV
TYY-------KNKHNRHRF---------------VLLENNYF--------------LGGE
KHSR---------APSCTK-----------------VSHHGAVFNFDEGEEIFVSAQT--
----------GPHSHLVAKKD-----HDSF-------FGVIMV
>Corella_eumyota_OY720097.1_3841826 ..
RAYAH---------LT-----CDGQPX-FIDEQE--------------------------
-------------------------ITYWDDAKNS----------------MICSG----
VSLHD---------------HK------------SLKIE-KPGRYYVY-----SQL-K--
--FKYN-ATSKK----------------------------------------XAALHRHV
TYY-------KNKHNRHRF---------------VLLENNYF--------------LGGE
KHSR---------APSCTK-----------------VSHHGAVFNFDEGEEIFVSAQT--
----------GPHSHLVAKKD-----HDSF-------FGVIMV
>Corella_eumyota_OY720097.1_3825483 ..
RAYAH---------LT-----CDGQPX-FIDEQE--------------------------
-------------------------ITYWDDAKNS----------------MICSG----
VSLHD---------------HK------------SLKIE-KPGRYYVY-----SQL-K--
--FKYN-ATSKK----------------------------------------XAALHRHV
TYY-------KNKHNRHRF---------------VLLENNYF--------------LGGE
KHSR---------APSCTK-----------------VSHHGAVFNFDEGEEIFVSAQT--
----------GPHSHLVAKKD-----HDSF-------FGVIMV
>Ascidia_mentula_OX387198.1_5886210 ..
SPHNH---------IF-----CAGARK---------------------------------
-------------------------VTYWKHDN------HGENKT------FKCY-----
FNLTN----------------------S------KIRVS-KEGRYYLY-----SQV-K--
--FEYK-RHRK-----------------------------------------XPSLHRHS
IKIIPGG---TSLDT-------------------TVFESCYY--------------LGNE
KGDE----------KYGTK-----------------VSNQGAVLHLNKGDELYVEADT--
----------GRHSKLVAKCD-----ADTF-------FGMYMV
>Ascidia_mentula_OX387198.1_5893233 ..
SPHYH---------IF-----CAGARK---------------------------------
-------------------------VTYWKHD-------HRAGKT------FKCN-----
FDLTN----------------------S------KIRVS-QEGRYYLY-----SQV-K--
--FKYK-RHRK-----------------------------------------XPSLHRHS
IKIIPGG---TNLDT-------------------TVFESCYY--------------LGNE
KGGE----------KNGTK-----------------VSNQGAVLHLNKGDELYVEADT--
----------GLHSKLVAKYD-----ADTF-------FGMYMV
>Phallusia_fumigata_QXVZ01019830.1 ..
RPAAH---------LT-----CKDSSX-ARVQQM--------------------------
-------------------------VTYWRH--------QEAGKT------FLCSG----
VNLTK----------------------N------FLTVP-KAGRYYIY-----SQV-K--
--FQYN-RHSK------------------------------------------XSLHRHS
LHLSPWG---SPINT-------------------TVLENNYY--------------LGME
EQENERPD--QG-DNFGLK-----------------VSHHGAVVKLHKMDRLYVETNT--
----------GHHSQLVTDRD-----ADTF-------FGMYMV
>Phallusia_mammillata_QLIY01001199.1 ..
RRPAH---------LT-----CKHSSX-GGVQRM--------------------------
-------------------------VKYWRH--------QEAGKT------FLCHG----
VNLTK----------------------N------FLTVP-KTGRYYVY-----SQV-K--
--FNYS-RHSK-----------------------------------------XASLHRHS
THLQPSG---ASFNT-------------------TVLENNYY--------------LGGL
EKGQ----------KRSYK-----------------VSYHGAVLNLSKNSNLYVETRT--
----------SPHTKLVTDQD-----ADTF-------FGMYMV
>Eptatretus_burgeri_FYBX03000015.1_33568349 ...
LRGFH---------VP-----GIDTV--------------------------IQVDADAP
G------------------GF----LSDWDREAAI-----LTPPS----------I----
FRI-L---------------RS-----G------EVEFL-EGGLYYLY-----AQ--V--
--YYQD-YVDV---------------------------------------------SGHQ
LV--------M--NG-----------RD------AFAQCTIS-----------RERRRGT
S---GLDT--------TSD------------LRLA-SCTAGAVRVVRAGERLGVRVP---
----------HAPSRLLG-HP-----RGTF-------FGGIGS
>Myxine_glutinosa_GKQO01025784.1 ...
LRGFH---------VP-----GIDTV--------------------------IQVDADAP
G------------------GF----LSDWDREAAI-----LTPPS----------I----
FRI-L---------------RS-----G------EVEFL-EGGLYYLY-----AQ--V--
--YYQD-YVDV---------------------------------------------SGHQ
LV--------M--NG-----------RD------AFAQCTIS-----------RERRRGT
S---GLDT--------TSD------------LRLA-SCTAGAVRMVRAGERLGVRVP---
----------HAPSRLLG-HP-----RGTF-------FGGIGS
>Leth_reissneri_JADLOY010000510.1_13636748_13635553 ...
VKVAH---------VP-----GIDAI--------------------------VSVEKDLG
G------------------GV----LSDWDRERLL-----LSPGA---------------
FRL-L---------------RS-----G------ELEVL-MPGLYFIY-----SQ--V--
--FYRN-FSDV---------------------------------------------TGHV
LV--------L--NG-----------RE------EFLQCSLS-----------AGVGLGG
S---GGGSG-------GGG------------GGFG-TCHAACVRALRVGDRLALTAL---
----------YPRTHITS-HP-----RATF-------MGAVRL
>Leth_reissneri_JADLOY010000510.1_13693231_13692059 ...
VKVAH---------VP-----GIDAI--------------------------VSVEKDLG
G------------------GV----LSDWDRERLL-----LSPGA---------------
FRL-L---------------RS-----G------ELEVL-MPGLYFIY-----SQ--V--
--FYRN-FSDV---------------------------------------------TGHV
LV--------L--NG-----------RE------EFLQCSLS-----------AGVGLGG
S---GGGSG-------GGG------------GGFG-TCHAACVRALRVGDRLALTAL---
----------YPRTHITS-HP-----RATF-------MGAVRL
>Lethenteron_camtschaticum_APJL01042123.1_2783_3980 ...
VKVAH---------VP-----GIDAI--------------------------VSVEKDLK
G------------------GV----LSDWDRERLL-----LSPGA---------------
FRL-L---------------RS-----G------ELEVL-MPGLYFIY-----SQ--V--
--FYRN-FSDV---------------------------------------------TGHV
LV--------L--NG-----------RE------EFLQCSLS-----------AGVGLGG
S---GGGXG-------GGG------------GGFG-TCHAACVRALRAGDRLALTAL---
----------YPRTHITS-HP-----RATF-------MGAVRL
>Petromyzon_marinus_XM_032958292.1 ...
VKVAH---------VP-----GIDAI--------------------------VSVEKDLK
G------------------GV----LSDWDRERLL-----LSPGA---------------
FRL-L---------------RS-----G------ELEVL-MPGLYFIY-----SQ--V--
--FYRN-FSDV---------------------------------------------TGHV
LV--------L--NG-----------RE------EFLQCSLS-----------AGVGLGG
S---GGGS--------GGG------------GGFG-TCHAACVRALRAGDRLALTAL---
----------YPRTHITS-HP-----RATF-------MGAVRL
>CaM_Callorhinchus_milii_XM_042340629.1 ...
MAVVH---------LQ-----GHDSV--------------------------IQVKQDLI
G------------------GV----LADWVRSS-------LNHKV---------------
FRLHS---------------RS-----G------ELEVL-MDGTYFIY-----SQVEV--
--YYIN-FTDF---------------------------------------------ASHE
VL--------I--D------------RT------PFLQCTRS-----------VE-----
----------------NRK------------SKFN-TCYTAGVCPLKARQKITVKMT---
----------YEDTVVNM-SR-----HTTF-------FGAVRL
>RT19_1_Rhincodon_typus_XM_048605175.1 ...
MAVVH---------LQ-----GHDSV--------------------------IQVKQ---
G------------------GV----LADWVRSS-------LSHKV---------------
FRLHS---------------RS-----G------QLEVL-VDGTYFIY-----SQVEV--
--YYIN-FTDF---------------------------------------------ASHE
VL--------V--D------------DK------PFLQCTRS-----------IE-----
----------------NRK------------SKFN-TCYTAGVCLLKARQKITVKMT---
----------YEDTVVNM-SQ-----HTTF-------FGAVRL
>Leucoraja_erinacea_XM_055644116.1 ...
MEFVH---------LQ-----GHDSV--------------------------IQVKQDLI
G------------------GV----LADWVRSS-------LNHKV---------------
FRLHS---------------RS-----G------QLEIL-VDGTYFIY-----SQVEV--
--YYIN-FTDF---------------------------------------------ASHE
ML--------V--D------------DK------PFLQCTRS-----------IE-----
----------------NRK------------SKFN-TCYTAGVCLLKARQKITVRMT---
----------YEDTVINM-SK-----HTTF-------FGAVRL
>X1_1_Xenopus_tropicalis_XM_004916809.4 ...
PAVVH---------LQ-----GQGSA--------------------------IQVKNDLS
G------------------GI----LHDWSRIA-------MNHRV---------------
FKLHT---------------RS-----G------ELEVL-VDGTYLIY-----SQVEV--
--YYIN-FTDL---------------------------------------------ASYE
VV--------V--D------------EK------PFLQCTRS-----------IE-----
----------------PGK------------TNFN-TCYTAGVCLLKAKQKIAVKMV---
----------HADISINM-SK-----HTTF-------FGAIRL
>AC16_1_Anolis_carolinensis_XM_062964008.1 ...
PAVVH---------LQ-----GQGSA--------------------------IQVKNDLS
G------------------GV----LNDWSRVA-------MNPRV---------------
FKLHA---------------RS-----G------ELEVL-VDGTYFVY-----SQVEV--
--YYIN-FTDF---------------------------------------------ASYE
VV--------V--D------------EQ------PFLQCTRS-----------LE-----
----------------TGK------------TSFN-TCYTAGVCLLRARQKIAVKMV---
----------HADISVNM-SK-----HTTF-------FGAVRL
>o_Latimeria_EDA_XM_014489044.1_XP_014344530.1 ...
PAVVH---------LQ-----GQGSA--------------------------IQVKNDLS
G------------------GV----LNDWSRIA-------MNPRV---------------
FKLHT---------------RT-----G------ELEVL-VDGTYFIY-----SQVEV--
--YYIN-FTDF---------------------------------------------ASYE
IV--------V--D------------EK------PFLQCTRS-----------IE-----
----------------TGK------------TSFN-TCYTAGVSLLKARQKIAVKMV---
----------HADISINM-SK-----HTTF-------FGAIRL
>P15_1_Protopterus_annectens_XM_044057186.1 ...
PAVVH---------LQ-----GQGSA--------------------------IQVKNDLA
G------------------GV----LNDWSRIT-------MNPKV---------------
FKLHT---------------RS-----G------HLEVL-VDGAYFIY-----SQVEV--
--YYIN-FTDF---------------------------------------------ASYE
VL--------V--D------------EK------PFLQCTRS-----------TE-----
----------------TSK------------TSFN-TCYTAGISVLKARQKIAVKMV---
----------HSDSSINM-SK-----QTTF-------FGAIWL
>AM_1_Alligator_mississippiensis_XM_019487884.1 ...
PAVVH---------LQ-----GQGSA--------------------------IQVKNDLS
G------------------GV----LNDWSRIT-------MNPKV---------------
FKLHA---------------RS-----G------ELEVL-VDGTYFIY-----SQVEV--
--YYIN-FTDF---------------------------------------------ASYE
VV--------V--D------------EK------PFLQCTRS-----------IE-----
----------------TGK------------TNFN-TCYTAGVCLLKARQKIAVKMV---
----------HADISINM-SK-----HTTF-------FGAIRL
>CM1_1_Chelonia_mydas_XM_007055283.4 ...
PAVVH---------LQ-----GQGSA--------------------------IQVKNDLS
G------------------GV----LNDWSRII-------MNPKV---------------
FKLHA---------------RS-----G------ELEVL-VDGTYFIY-----SQVEV--
--YYIN-FTDF---------------------------------------------ASYE
VV--------V--D------------EK------PFLQCTRS-----------IE-----
----------------TGK------------TNFN-TCYTAGVCLLKARQKIAVKMV---
----------HADISINM-SK-----HTTF-------FGAIRL
>Gallus_gallus_XM_040669368.2 ...
PAVVH---------LQ-----GQGSA--------------------------IQVKNDLS
G------------------GV----LNDWSRIT-------MNPKV---------------
FKLHA---------------RS-----G------ELEVL-VDGTYFIY-----SQ--V--
--YYIN-FTDF---------------------------------------------ASYE
VV--------V--D------------EK------PFLQCTRS-----------IE-----
----------------TSK------------TNFN-TCYTAGVCLLKARQKIAVKMV---
----------HADISINM-SK-----HTTF-------FGAIRL
>O1_1_Ornithorhynchus_anatinus_XM_039912403.1 ...
PAVVH---------LQ-----GQGAA--------------------------IQVKNDLS
G------------------GV----LNDWARVT-------LNPKV---------------
FKLHP---------------RS-----G------ELEVL-VEGAYFIY-----SQVEV--
--YYIN-FTDF---------------------------------------------ASYE
VV--------V--D------------EK------PFLQCTRS-----------IE-----
----------------TGK------------TNFN-TCYTAGVCLLRARQKIAVKMV---
----------HADISINM-SR-----HTTF-------FGAIRL
>o_Homo_EDA_NM_001399.5 ...
PAVVH---------LQ-----GQGSA--------------------------IQVKNDLS
G------------------GV----LNDWSRIT-------MNPKV---------------
FKLHP---------------RS-----G------ELEVL-VDGTYFIY-----SQVEV--
--YYIN-FTDF---------------------------------------------ASYE
VV--------V--D------------EK------PFLQCTRS-----------IE-----
----------------TGK------------TNYN-TCYTAGVCLLKARQKIAVKMV---
----------HADISINM-SK-----HTTF-------FGAIRL
>Add_Acipenser_ruthenus_LOC117412210_XM_034020357.2 ...
PAVVH---------LQ-----GQGSA--------------------------IQVKN---
G------------------GV----LNDWSRIS-------MNPKV---------------
FKLHT---------------RS-----G------ALEVL-VDGTYFIY-----SQVEV--
--YYIN-FTDF---------------------------------------------ASYE
VV--------V--D------------ET------PFLQCTRS-----------IE-----
----------------TGK------------TNFN-TCYTAGVCLLRARQRIAIKMV---
----------HADISINM-SK-----HTTF-------FGAIRL
>Add_Acipenser_ruthenus_LOC117972087_XM_034920357.1 ...
PAVVH---------LQ-----GQGSA--------------------------IQVKNDLS
G------------------GV----LNDWSRIS-------MNPKV---------------
FKLHT---------------RS-----G------ALEVL-VDGTYFIY-----SQVEV--
--YYIN-FTDF---------------------------------------------ASYE
VV--------V--D------------ET------PFLQCTRS-----------IE-----
----------------TGK------------TNFN-TCYTAGVCLLRARQRIAIKMV---
----------HADISINM-SK-----HTTF-------FGAIRL
>ADD_Polypterus_senegalus_EDA_XM_039766370.1 ...
PAVVH---------LQ-----GHGSA--------------------------IQVKNDLS
G------------------GM----LNDWSRIS-------LNPRV---------------
FKLHG---------------RS-----G------ELEVL-VDGTYFIY-----SQVEV--
--YYIN-FTDF---------------------------------------------ASYE
IV--------V--D------------QK------PFLQCTRS-----------IE-----
----------------TGK------------TNFN-TCYTAGVCLLKAKQKIAIKMV---
----------HPDISINM-SQ-----QTTF-------FGAIRL
>o_Danio_rerio_EDA_XM_021476330.1 ...
PAVVH---------LQ-----GQETT--------------------------IQVKEDLS
E------------------GV----LKNWRMIS-------IHQRV---------------
FKMHS---------------RS-----G------ELEVL-LDGTYFIY-----SQ--V--
--YYLN-FTDI---------------------------------------------ASYE
VM--------V--D------------KT------PFLRCTRS-----------IE-----
----------------TGQ------------RKFN-TCYTAGVCLLRARQRISIRMV---
----------YEDTSISM-SN-----HTTF-------LGSIRL
>o_Takifugu_rubripes_EDAX1_XM_003970459.2 ...
PAVVH---------LQ-----GQETT--------------------------IQVREDLS
E------------------GI----LRNWKMVS-------IHHRV---------------
FKMHS---------------RS-----G------ELEVL-LDGVYFIY-----SQVEV--
--YYLN-FTDI---------------------------------------------ASYE
VM--------V--D------------SN------PFLRCTCS-----------LE-----
----------------TGQ------------RKFN-TCYTAGVSLLRAGQRISIRIV---
----------YEDTLISM-TN-----HTTF-------LGSVRL
>o_Lepisosteus_oculatus_EDA_XM_015351458.1 ...
PAVVH---------LQ-----GQETT--------------------------IQVKEDLS
E------------------GV----LKNWKMIS-------IHPKV---------------
FKMHS---------------RS-----G------ELEVL-VDGTYFIY-----SQVEV--
--YYLN-FTDI---------------------------------------------ASYE
VM--------V--D------------KT------PFLRCTRS-----------IE-----
----------------TGQ------------RKFN-TCYTAGVCLLKARQKISIKMV---
----------YEDTSISM-TN-----HTTF-------LGSIRL
>Phallusia_mammillata_LR784730.1 ..
MSLIH---------LQ-----GDGSS-------------------------NVPSNSH--
-------------------GT----LNHWSRTTW------SSGDD---------------
FRYFQ---------------HN-----G------TVKVL-KSGIYYIY-----SQLLT--
--N-ES-PTTS---------------------------------------------LSHE
VK--------I--NHRT------------------FLKCKQA-----------VKR----
----------------------------------S-TCFTAGVRKLRAHDTVHIVAT---
----------YPKTKVDM-HE-----DVSF-------FGLVQW
>Ascidia_mentula_OX387203.1_15875793 ..
MSLIH---------LQ-----GDGSA-------------------------NVQSDTG--
-------------------GV----LNHWSRTSW------SSVND---------------
FRYFQ---------------HN-----G------TVKVL-KSGIYYIY-----SQLLT--
--N-QS-PTTS---------------------------------------------LSHE
VK--------I--NRKT------------------FLKCKRV-----------EEK----
----------------------------------S-TCFTAGVRKLRAHDTVHIVAT---
----------YPETIVDM-RE-----DVSF-------FGLVQW
>Ascidiella_aspersa_OZ004611.1 ..
MSIIH---------ME-----GDGSL-------------------------GVSSNSD--
-------------------GT----LNHWTKTHW------STHDD---------------
FQYFQ---------------HN-----G------TVKVM-KSGIYYIY-----SQLLT--
--V-ES-PTQS---------------------------------------------LSHE
VK--------V--NQRT------------------FLKCRRV-----------SKK----
----------------------------------S-TCFTSGVRKLKASDTVHIVVT---
----------YPQTTVDM-QQ-----DVSF-------FGLVQW
>Corella_eumyota_OY720098.1_8745157 ..
SSSIH---------LH-----GDGSSP------------------------NVXL-TD--
-------------------GA----LIHWTKSDW------SDNDD---------------
FRYFQ---------------HN-----G------TVQVQ-ETGLFHIY-----SQLVI--
--V-SE-ETTS---------------------------------------------LSHE
VK--------V--NGVT------------------FLKCVRS-----------VVK----
----------------------------------T-TCFTSGARILKAFDSVYISTT---
----------YPKTRVDM-IK-----AESF-------FGLVQL
>Diplosoma_virens_OY796887.1 ..
LFVIHMIFSC----LI-----NDACS--------------------------V-L-TD--
-------------------GV----LNHWIKAIW------SSSGS---------------
FRYFQ---------------HN-----G------TVQVR-QTGIYYVY-----SQLLT--
--V-DL-TPSF---------------------------------------------LSHE
VK--------V--NGNT------------------FLRCKRV-----------SQK----
----------------------------------T-TCFTSGIRKLEAFDNIYVSTT---
----------YPRTKVDM-IH-----DVSF-------FGLVQW
>Trididemnum_miniatum_OZ023248.1 ..
STVIH---------LH-----GDGSA-------------------------DVSSNKG--
---------------XFSDGI----LNHWIKASW------SA-DS---------------
FRYFQ---------------HN-----G------TIQVL-QTGIYYIY-----SQLLT--
--V-DS-SPSF---------------------------------------------LSHE
VK--------I--NGKT------------------FLRCKRV-----------SQR----
----------------------------------T-TCFTSGAHKLQAFDNIYISTT---
----------YPRTRVDM-VH-----DASF-------FGLVQW
>Trididemnum_nubilum_OZ014477.1 ..
YNVVH---------I-----------------------------------LFLLTNVRF-
----------IFLLFXITDGI----LNHWVKASW------SS-EA---------------
FRYFQ---------------HN-----G------TIQVI-QPGVFYIY-----SQLLT--
--V-DS-SPSY---------------------------------------------LSHE
VK--------V--NGRT------------------FLRCKRV-----------SQK----
----------------------------------T-TCFTSGAHKLQAFDNVYISTT---
----------YPRTRVAM-IH-----DVSF-------FGLVQW
>Trididemnum_clinides_OY776300.1 ..
VKIVH---------LG----------------------------------LVLVS-----
----------IFLLIXVAGGV----LNHWLKASW------SSVDS---------------
FRYYR---------------HN-----G------TVQVL-QSGVYYIY-----SQLLT--
--V-DS-SPSF---------------------------------------------LSHE
VK--------I--NGNT------------------FLRCKRV-----------SQR----
----------------------------------T-TCFTSGVRNLRAYDNVYISTT---
----------YPRTKVDM-VH-----DVSF-------FGLVQW
>Aplidium_turbinatum_OU964921.1 ..
SSVIH---------LH-----GDSTH-------------------------ASSNXSD--
-------------------GV----LVHWVKASW------SSPDN---------------
FRYFR---------------HN-----G------TVQLQ-RGGVYYIY-----SQLLT--
--V-GS-TPDF---------------------------------------------LSHE
VK--------I--NGNT------------------FLRCKRP-----------SRR----
----------------------------------N-TCFTSGVQNLNALDNIYISTT---
----------YPRTKTNM-AQ-----DVSF-------FGLAQW
>Aplidium_turbinatum_OU964920.1 ..
ITFLH---------LS-----PESIPK-----------------------LNLLSFPD--
-------------------GV----LVHWIKASW------SSTQN---------------
FRYFR---------------HN-----G------TVQVQ-SSGVYYIY-----SQLLT--
--V-DS-NPAV---------------------------------------------LSHE
VK--------I--NGNT------------------FLRCKRV-----------STR----
----------------------------------S-TCFTSGVHKLEALDNVYISTT---
----------YPKTKTDM-IS-----DVSF-------FGVVQW
>Clavelina_lepadiformis_HCDF01026161.1 ..
SSAVH---------LY-----GDDSS-------------------------NVLSNRN--
-------------------GV----LNHWMKAAW------SSNDK---------------
FHYLR---------------HN-----G------TVQVQ-ASGLYYIY-----SQLLT--
--V-DK-SPAY---------------------------------------------LSHE
VK--------V--NEET------------------FLRCKRV-----------NSK----
----------------------------------S-TCFTSGVRKLNAYDNIYISTT---
----------YPSTRVDM-FR-----DVSF-------FGLVLW
>Ciona_savignyi_GGEI01050480.1 ..
SAVLH---------LE-----GDGSA-------------------------FIPSSPN--
-------------------GV----LNHWVKTDW------STNNA---------------
LRYFQ---------------HN-----G------TVQVI-SPGLYYLY-----SQLLT--
--V-DT-STSF---------------------------------------------LSHE
VK--------I--NGKT------------------FLRCKRV-----------SQH----
----------------------------------S-SCFTSGVRQLHAFDNVYISTT---
----------YPQTSVDM-NR-----DVSF-------FGLVQW
>Ciona_intestinalis_XM_018817084.2 ..
SSVLH---------LE-----GDRSP-------------------------SVLSGSD--
-------------------GV----LNHWIKSQW------SSDVT---------------
FRYFQ---------------HN-----G------SIQVQ-SPGTYYIY-----SQLLT--
--V-DS-STDI---------------------------------------------LSHE
VK--------I--NGNT------------------FLRCERI-----------SQR----
----------------------------------S-TCFTSGVRRMNKYDNVYLSTK---
----------YPQTTVDM-TP-----DVSF-------FGMVQW
>Halocynhia_aurantium_QXVX01000555.1 ..
LNFAH---------VH-----GDGSS-------------------------GVSATKX--
-------------------GV----LNHWMKADW------SSNQN---------------
YRLFT---------------HN-----G------TLQVH-DAGTYFIY-----SQVW---
----AX-STNS---------------------------------------------VSHE
VK--------I--NGDT------------------FLRCKRS-----------SKL----
----------------------------------S-TCYTSGVKKLSANDNVYIVTT---
----------YPGMQVDM-LS-----DVSF-------FGVVMW
>Halocynthia_roretzi_QRAM01000010.1 ..
LNFAH---------VH-----GDGSS-------------------------GVSALKD--
-------------------GV----LNHWMKADW------SSNQN---------------
YRLFT---------------HN-----G------TLQVH-DAGTYFIY-----SQLLC--
--FNSG-STNS---------------------------------------------VSHE
VK--------I--NGDT------------------FLRCKRS-----------SKL----
----------------------------------S-TCYTSGVKKLSANDNVYIVTT---
----------YPGMQVDM-LS-----DVSF-------FGVVMW
>Boltenia_villosa_JAUELA010177597.1 ..
LNFVH---------AY-----GDGSS-------------------------GVTSIAD--
-------------------GV----INHWIKASW------SSSSN---------------
YRLFP---------------HN-----G------TLQVQ-SGGIYFMY-----SQLLS--
--I-NT-GTTY---------------------------------------------TGHE
VK--------V--NGET------------------FLKCKRS-----------TQI----
----------------------------------S-TCFTSGVKRLDPRDNVYVTTT---
----------FPTTQVDM-LK-----DVSF-------FGLVLW
>Styela_plicata_OZ023138.1 ..
LNFLH---------AH-----GDGSS-------------------------GVSVSES--
-------------------GV----LNHWVKADW------SSETN---------------
YRLFQ---------------HN-----G------TLQVQ-TGGVYFIY-----SQLLS--
--S-DT-TTMF---------------------------------------------TEHE
VK--------V--NGQT------------------FLKCRRS-----------TKI----
----------------------------------S-TCFTSGVRKLRPYDDVQVTVS---
----------YSTTRVDM-LK-----DVSF-------FGVVLW
>Styela_clava_XM_039392198.1 ..
LNFLH---------AH-----GDGSS-------------------------GVSVSES--
-------------------GV----LNHWVKADW------SSDTN---------------
YRLFQ---------------HN-----G------TLQVQ-SGGIYFIY-----SQLLS--
--S-DL-TTMF---------------------------------------------TEHE
VK--------I--NGHT------------------FLKCRRS-----------TKI----
----------------------------------S-TCFTSGVRRLQPYDDVQVIVS---
----------YSTTRVDM-LK-----DVSF-------FGVVLW
>Polycarpa_mytiligera_GIUT01067408.1 ..
ATALH---------VP-----IQGN-I-PY----------------------RGRTIDGD
E------------------GT----IKLWNTRS---ALSEGFSVT---------------
---------------------N-----D------GAEVL-KDGVYFIY-----SQV-T--
--FKMA-EGIE---------------------------------------------VHEK
IF--------A--GTTA---------TS------ELSSCSNP-----------IPQ----
----------------SNN-SD-----------YI-TCYSSGIKRMSAHDLIKVKVH---
----------PTPAVIFA-NP-----SYTY-------FGAFLI
>Botrylloides_violaceus_JASFYC010000434.1 ..
ATAIH---------VM-----IGGR-A-PY----------------------RQTRLIGS
D------------------GI----IRSWQTIGGR-FRNQGFDVS----------K----
INATD---------------NS-----V------GVTIK-KTGVYYIY-----GQV-A--
--FGLG-SGID---------------------------------------------YNSK
IE--------I--GMPP---------RMR-----DLASCLN------------YPA----
----------------NRRNGD-----------VL-TCHSSGIARMEKGWKFRLRIY---
----------PRYLTVYN-HP-----DYTY-------FGAFLI
>Halocynthia_roretzi_GKLY01001896.1 ..
AVAFH---------AR-----VQDNGG-PY----------------------AGNSL--N
D------------------HF----INSWETSP---AIRYGFDFT----------R----
INNGP----------------T-----G------GVKVR-IPGVYYIY-----SQV-A--
--FKMG-AGIE---------------------------------------------ANHK
IT--------T--GLLG---------NL------NLSACTGS-----------FPS----
----------------DHSSDD-----------YI-TCHASGIVKLGKNQLIRLHIT---
----------PRNLQVFM-SP-----QHTY-------FGAFLL
>Styela_plicata_OZ023150.1 ..
ATAIH---------VK-----INTTDD-PY----------------------EG--LLPD
D-------------------I----INSWSTSAVSGAVIQGFDVS----------E----
INAKN---------------GE-----A------GVKVL-KDGIYFIY-----SQV-V--
--FKMN-RGSQ---------------------------------------------VSEK
IM--------I--GFTG---------HS------ELSACTNS-----------LPR----
----------------THGPED-----------YI-TCYSSGIAHLRRRDKFRVKIY---
----------PSGMKVYM-NP-----SHTY-------FGAFLL
>Styela_clava_XM_039418517.1 ..
ATAIH---------VR-----IKGT-D-PY----------------------QG--IVPD
D------------------EI----IHSWDTNTNNGAIVQGFDVT----------E----
INLGE---------------GE-----A------GVRVM-KDGIYFIY-----SQV-V--
--FKMN-RGSE---------------------------------------------VTEK
VM--------I--GVTG---------NT------ELAACTNS-----------LPR----
----------------SHNPDD-----------YI-TCYSSGIAFLSRGDKFRVKIY---
----------PPGMKVFM-NP-----SHTY-------FGAFLL
>Styela_clava_XM_039403407.1 ..
ATAIH---------VR-----IKGT-D-PY----------------------QG--IVPD
D------------------EI----IHSWDTNTNNGAIVQGFDVT----------E----
INLGE---------------GE-----A------GVRVM-KDGIYFIY-----SQV-V--
--FKMN-RGSE---------------------------------------------VTEK
VM--------I--GVTG---------NT------ELAACTNS-----------LPR----
----------------SHNPDD-----------YI-TCYSSGIAFLSRGDKFRVKIY---
----------PPGMKVFM-NP-----SHTY-------FGAFLL
>Salpa_thompsoni_GFCC01062094.1 ..
AIGIH---------VK-----AGVSES--------------------------SSHALPT
A------------------MR----IKGWNDVSGSTA---SFNTS----------K----
LKTE-----------------------G------YLTVL-RTGLYYLY-----SQV-V--
--VENP-NTTY---------------------------------------------ITAE
LD--------V--GTRG---------SR------TFSKCTFS-----------APA----
----------------DSTSGNGG-------RRKL-MCNTNGVVALRKGDGVSIRVY---
----------PPNVEIVT-SP-----EYTF-------FGAFMI
>Corella_eumyota_OY720098.1 ..
AIGIH---------VQ-----G---------G---------------SDDDSSSPTRESX
G------------------KT----ITTWRTPKRHYF---GFDTT----------D----
LQTT-----------------------G------QIKVP-TNGMYFVY-----SQV-V--
--FATR-ENSF---------------------------------------------SISE
IR--------A--GFEG---------GS------VFVQCQYR-----------GTE----
----------------TSQN---P---------RI-TCSSNGLVYLKKNDVISIRIH---
----------PYNLEVML-EP-----EYTY-------FGAFLV
>Aplidium_turbinatum_OU964935.1 ..
AVAIH---------VK-----AKRTTD-IFEN---------------RIN------VXFT
G------------------RK----LNEWLSPDPEYI---GFDTK----------S----
LLSD-----------------------G------YVTAP-VNGLYFVY-----SQV-V--
--FRSS-NLPY---------------------------------------------MVAE
IG--------V--NTWG---------AA------AFTKCQIS-----------ANP----
----------------NATDGS-----------YV-ACHSNGVVYLHKGDGISLIVN---
----------PQNVHVYM-AP-----EYTY-------FGAFLL
>Aplidium_turbinatum_OU964926.1 ..
WHILH---------VS-------------YIG---------------SINDCLTSHRXLT
G------------------RT----LTGWKEPDMHYF---GFNTA----------R----
LVTD-----------------------G------YLTVP-ATGFYFVY-----SQV-I--
--FQTT-DVPH---------------------------------------------MVAE
IG--------V--NALG---------ST------TFTKCQVS-----------QGY----
----------------NSTTGS-----------YV-ACHSNGVVHLREGDGISLIVN---
----------PQNVRVFM-AP-----EYTY-------FGAFLI
>Ciona_savignyi_GGEI01099122.1 ..
AIAIH---------VQ-----AQGEG---LGG--------------------RFRPELVE
G------------------RI----LNNWARPDSRFR---GFDTA----------H----
LHDD-----------------------G------FFTVP-VTGAYFVY-----SQV-V--
--FNVT-NHPF---------------------------------------------MTSE
IG--------V--NVEG---------QT------TFSKCQFS------------------
----------------NPYTMSLGRKGASSRKKFV-TCHSNGVVFMRAREGISISVN---
----------PPSVEVYL-QP-----QFTY-------FGAFLI
>Ciona_intestinalis_XM_009860602.3 ..
AVAIH---------VK-----AQGAER-GIGG--------------------TFLPGTVE
G------------------RT----LTDWAPPDSHFK---GFGTR----------H----
LNND-----------------------G------YFTVP-VAGVYFVY-----SQV-V--
--FNVT-NLPF---------------------------------------------MVSE
IG--------V--NVDG---------QS------TFSRCQFS------------------
----------------NTLTRSTPRA-SSTRKRFV-TCHSNGIVYMKANHGVSLSVN---
----------PPSVEVFL-AP-----QYTY-------FGAFLI
>Clavelina_lepadiformis_HCDF01014111.1 ..
AIAIH---------VQ-----AQDVDV-------------------------PVTSFTFP
A------------------EP----ITQWKIPDSKTFI--GFRTD----------H----
LRSD-----------------------G------YITVP-AAGIYYVY-----SQV-V--
--FVTS-DLPY---------------------------------------------MVAE
VG--------V--HAMG---------QT------TFAKCQFS-----------NTQ----
----------------DRLNGS-----------YV-TCHSNGVVYLNAGDDISLMVN---
----------PANVRVYL-SS-----QHTY-------FGAFLL
>Ascidiella_aspersa_OZ004611.1_28755881 ..
AIAIH---------VQ-----ALNEET------------------------TSPAPMFVA
G------------------AV----LTGWQTPTDT-----TFGTR----------K----
LRQY-----------------------G------YVTVP-KPGMYFVY-----SQV-V--
--FETS-TLPY---------------------------------------------MVAE
IG--------V--KTMG---------SQ------IFSKCMFS-----------RPA----
---------------DNTRNGS-----------FV-TCTSTGVVRLGRSEGISLSVN---
----------PPNVKVYM-KP-----ACTY-------FGAFYI
>Ascidia_mentula_OX387203.1_4390679 ..
AIAIH---------IQ-----ANEDIT------------------------NYLSSCFSD
G------------------ET----LVAWTIPPAP-----RFQTD----------E----
LLTR-----------------------G------YIRVP-KDGFYFVY-----SQV-V--
--FQTN-SIQH---------------------------------------------MVAE
MG--------V--KTFG---------AE------IFSKCLFS-----------RPN----
----------------NATPNS-----------YV-TCTSNGVVKLSRGQGISVKVR---
----------PPGITILM-RS-----QSTY-------FGAFYL
>Phallusia_mammillata_LR784729.1 ..
AIAIH---------IQ-----------------------------------------SVD
GRDLRP-------XEILDRET----MIAWKMPSQP-----RFNVE----------N----
LLTR-----------------------G------YITVP-QDGFYFMY-----SQV-V--
--FQTN-SMPN---------------------------------------------MVSE
IG--------I--KTRG---------AQ------VFSKCQFS-----------RPT----
----------------NEE------------NMLV-TCSSSGVAYLRNGEGISVKIS---
----------PSGIDIFL-RP-----ETTY-------FGAFYL
>Trididemnum_nubilum_OZ014486.1_4989779 ..
YQCIH---------VI-----VSLVC---------------------------FPQMXVP
G------------------QT----ITDWQIADAEHANRSRFG-----------------
LNSD-----------------------G------CVIVP-IDGYYYVY-----SQV-V--
--FTHT-NRDS---------------------------------------------MSAF
IG--------V--GTYG---------AS------VFTKCLLS-----------NAS----
----------------PAGN-N---------VFYQ-TCHASGVKYLRRRDCIALSVQ---
----------PRNVEIYM-DP-----TYTY-------FGAYFV
>Trididemnum_miniatum_OZ023246.1 ..
YQCIH---------VI-----VSLVC---------------------------FPQMXVP
G------------------QT----IKTWEI--PEDANNSKFNLC----------F----
LNSE-----------------------G------YIRVP-VTGYYYIY-----GQV-I--
--FTTT-SSTT---------------------------------------------MAAE
IG--------V--GNYG---------ET------QFTKCLLT-----------NHA----
----------------TKKS-------------WT-TCNVNGVKKLQRGAAISLMVH---
----------PQNVHVYM-SP-----EYTY-------FGAVLV
>Trididemnum_clinides_OY776293.1 ..
GVAIH---------IG-----AQL-----------------------------SRNTXVS
G------------------TT----ITNWEMPENARST--NFGIS----------A----
LQRD-----------------------G------YITVP-ADGYYFVY-----SQV-I--
--FEKT-DTNE---------------------------------------------VAAE
IG--------V--GPLG---------GT------PFTKCLLT-----------KER----
----------------IKKE-------------WS-ACHANGIKKLRKGDGISLVVH---
----------PPEVEVYM-SK-----EFTY-------FGAFLI
>Diplosoma_virens_OY796897.1 ..
GIGVH---------IQ-----AKN-----------------------------MKSTXVP
E------------------QA----ITQWSKPK--KTN--MFGLS----------Q----
LESD-----------------------G------YITVP-ANGLYYLY-----SQV-V--
--FTNS-PKPS---------------------------------------------MAAE
IR--------V--GPFG---------SE------TFTKCLLA-----------HHE----
----------------NPYDPD---------QLWA-TCNSNGVKYLKKGDKIKLAVH---
----------PPNISVYL-SD-----HFTY-------FGAFFL
>Diplosoma_virens_OY796881.1_62617455 ..
AIGIH---------LQ-----ARNQYK-------------------------LMTFNSYM
G------------------NX----L--WKIADKRQT---LFGTS----------M----
FSKY-----------------------G------YVAVP-ADGYYFLY-----MQV-T--
--FSGA-PSIN---------------------------------------------MIAN
LK--------V--GIMG---------GN------NFVRCLVT-----------QTK----
----------------FNAN------------KYT-PCHASGVKYLRKGEGFSLSVN---
----------PRGVQIVM-NP-----SYTY-------FGAFMI
>Diplosoma_virens_OY796881.1_61713556 ..
AIGIH---------VQ-----AKDKRV-------------------------SVTFNSYL
A------------------DX----I--WKIADQTQT---LFNTS----------K----
LSSH-----------------------G------YVTVP-ADGYYYLY-----MQV-T--
--FSGP-HDQQ---------------------------------------------AIAN
LR--------V--GHFG---------GN------HFVRCLVT-----------AGR----
----------------ED----------------T-PCHASGFKYLRKGEPFFLSVN---
----------NRGVQVVI-SP-----SYTY-------FGAFMI
>Diplosoma_virens_OY796881.1_61666561 ..
AIGIH---------VQ-----AKDEGG-------------------------FVRFKSYL
A------------------NX----I--WKIANQTQT---LFNTS----------K----
LSSD-----------------------G------YVTVP-ADGYYYLY-----MQV-T--
--FSGP-HGQQ---------------------------------------------AIAN
LR--------V--GHFG---------GN------HFVRCLVT-----------ARR----
----------------ED----------------T-PCHASGFKYLRKGEPFFLSVN---
----------NRGVRVVI-SP-----YYTY-------FGAFMI
>Trididemnum_nubilum_OZ014486.1_40067445 ..
CNFIH---------LF-----RVMIGN-FS--------------------------NXVF
G------------------ER----ITDWEVADSQQIA-PTFGTD----------H----
LTTE-----------------------G------YVTVP-EDGNYFIY-----CQV-V--
--FANS-PRFA---------------------------------------------IAAE
IN--------V--GILA---------SN------IFAKCLFG-----------HSN----
----------------DIDN-----D-------YS-TCQANGIKYLREGEAIGISIN---
----------PLGAEVMM-YP-----EYTY-------FGAYLL
>Trididemnum_nubilum_OZ014484.1_7069561 ..
VTAIH---------IE-----AVRPPN-------------------------APRRGGVT
G------------------TX----LCSWRISNLHLSQ--HFVTT----------H----
LNTR-----------------------G------YITVP-EDGIYFIY-----SQV-V--
--FTKT-PTNH---------------------------------------------ISAE
IG--------V--GRRG---------AE------TFEKCLIT-----------QES----
----------------NARK-------------YS-TCHSSGTKFLRKGDGISISVT---
----------PGRAQVYL-EP-----KFTY-------FGAVLL
>Trididemnum_nubilum_OZ014484.1_7029735 ..
VTAIH---------VE-----AVPSS---------------------------SETDQIT
G------------------EX----LNRWKVADLHITTTPTFGVG----------K----
LNTS-----------------------G------YITVP-KDGVYYLY-----SQV-V--
--FIRT-PTNH---------------------------------------------LSAQ
IK--------V--GKWG---------AE------RFTKCVFT-----------QNM----
----------------DEEI-------------YS-TCHASGIKFMQEGDRIAIYVT---
----------PEEVQVSM-NP-----KFTY-------FGAVLL
>Trididemnum_nubilum_OZ014484.1_7063073 ..
VTAIH---------VE-----G-------------------------------NEDQQIT
G------------------EX----LKSWKVADLHITTTPRFGVK----------N----
LNRK-----------------------G------YITVP-KDGVYYLY-----SQV-V--
--FTKT-TTNN---------------------------------------------LSAQ
IR--------V--GTRG---------AD------PFTKCVIT-----------QKM----
----------------NEKI-------------YS-TCHASGMKFMRRGDGIAIYVT---
----------PVGAQVSM-KS-----NFTY-------FGAVLL
>Trididemnum_miniatum_OZ023240.1_24223581 ..
PVAIH---------VQ-----AIKVPT------------------------------RVP
G------------------QX----LIGWSVSDLKATP---FGTK----------Y----
LNIRL----------------G-----G------YVTVP-QSGIYYLY-----SQV-V--
--VTRS-PGRD---------------------------------------------FSSE
IG--------V--GRYG---------AT------TFTKCLFR-----------VEA----
----------------EQDT-------------YA-TCRASGLRYMTKGEGISVTVK---
----------PRGTQVYM-SP-----ELTY-------FGAFLV
>Trididemnum_miniatum_OZ023240.1_24271471 ..
PVAIH---------VQ-----AIKVPT------------------------------RVP
G------------------QX----LIGWSVSNLMATP---FGTK----------H----
LNSRL----------------G-----G------YVTVP-QSGIYYLY-----SQV-V--
--VTRS-PGRD---------------------------------------------FSSE
IG--------V--GRYG---------AT------TFTKCLFR-----------VEA----
----------------EQDT-------------YA-TCRASGLRYMTKGEGISVTVK---
----------PRGTQVYM-SP-----ELTY-------FGAFLV
>Trididemnum_miniatum_OZ023240.1_24289127 ..
PVAIH---------VQ-----AIKVPT------------------------------RVP
G------------------QX----LIGWSVSNLMATP---FGTK----------H----
LNSRL----------------G-----G------YVTVP-QSGIYYLY-----SQV-V--
--VTRS-PGRD---------------------------------------------FSSE
IG--------V--GRYG---------AT------TFTKCLFR-----------VEA----
----------------EQDT-------------YA-TCRASGLRYMTKGEGISVTVK---
----------PRGTQVYM-SP-----ELTY-------FGAFLV
>Trididemnum_miniatum_OZ023240.1_24253884 ..
PVAIH---------VQ-----AIKVPT------------------------------RVP
G------------------QX----LIGWSVSNLMATP---FGTK----------H----
LNSRL----------------G-----G------YVTVP-QSGIYYLY-----SQV-V--
--VTRS-PGRD---------------------------------------------FSSE
IG--------V--GRYG---------AT------TFTKCLFR-----------VEA----
----------------EQDT-------------YA-TCRASGLRYMTKGEGISVTVK---
----------PRGTQVYM-SP-----ELTY-------FGAFLV
>Eptatretus_burgeri_FYBX03000018.1_1833668_1815619 ...
R-----------------------------------------------------------
-------------------KT----YFDWVKSE-------GRGPA---------------
LSLSS---------------DM-----N------SVIIE-KSGFYYLY-----GQ--V--
--LFMD-KYFT---------------------------------------------MGYI
IR--------E--VSDD---HNE---PM------PLLRCVEN-----------MP-----
----------------NRS------------IIFS-SCHTSGIVRLQANVKIVLEVP---
----------RPDAKINI-DH-----DSTF-------FGVIRI
>Myxine_glutinosa_GKQO01008388.1 ...
TSFIH---------LH-----VKRKR----------------------------------
-TEG-------------GRLT----YFDWEKAE-------GRGPA---------------
LSLSS---------------DL-----N------SVKIE-KTGFYYLY-----GQ--V--
--LFID-KYFT---------------------------------------------MGYI
IH--------A--VSDD---HNE---PM------PLLRCVEN-----------MP-----
----------------NRS------------NIFS-TCHTSGIVRLQANEKIVLEVP---
----------RRDAEINI-DH-----DSTF-------FGVIKI
>Eptatretus_burgeri_FYBX03000007.1_139955881 ...
--------------------------------------------------------GD--
-------------------RT----IIFWTKTL-------QCGDN---------------
IQAEK---------------KV-----E------AIRVT-RSGMYFIY-----NQ--V--
--MFKD-ERFT---------------------------------------------MGQV
VW--------R--RFGA-RRHAAQQ-EK------PLLQCVCS-----------MP-----
-----------------ET-------------TNQ-SCYTAGIVRLGAGDEVAVIIPS--
----------RGHAHISA-NP-----AQTF-------FGVMQL
>Eptatretus_burgeri_FYBX03000007.1_139980246 ...
--------------------------------------------------------GD--
-------------------RT----IIFWTKTL-------QCGDN---------------
IQAEK---------------KV-----E------AIRVT-RSGMYFIY-----NQ--V--
--MFKD-ERFT---------------------------------------------MGQV
VW--------R--RFGA-RRHAAQQ-EK------PLLQCVCS-----------MP-----
-----------------EK------------RPNQ-SCYTAGIVRLGAGDEVAVIIPS--
----------RGHAHISA-NP-----AQTF-------FGVMQL
>Eptatretus_burgeri_FYBX03000007.1_139991069 ...
LSMVH---------LI-----THAND--------------------------IYTQGD--
-------------------RT----IIFWTKTL-------QCGDN---------------
IQAEK---------------KV-----E------AIRVT-RSGMYFIY-----NQ--V--
--MFKD-ERFT---------------------------------------------MGQV
VW--------R--RFGA-RRHAAQQ-EK------PLLQCVCS-----------MP-----
-----------------EK------------RPNQ-SCYTAGIVRLGAGDEVAVIIPS--
----------RGHAHISA-NP-----AQTF-------FGVMQL
>Myxine_glutinosa_GKQO01007225.1 ...
LSMVH---------LI-----THAND--------------------------IYTQGD--
-------------------RT----IIFWTKTL-------QCGDN---------------
IQAEK---------------KV-----E------AIRVT-RSGMYFIY-----NQ--I--
--MFKD-ERFS---------------------------------------------MGQV
VW--------R--RFGA-RRHAAQQ-EK------PLLQCVCS-----------MP-----
-----------------EK------------RPNQ-SCYTAGMVQLGAGDELAVIIPS--
----------RAHAHISA-NP-----AQTF-------FGVMQL
>Petromyzon_marinus_XM_032980538.1 ...
QSYIH---------LK-----PGPVL---------------------------DSKDD--
-------------------ET----RIQWQLGL-------KKGDA---------------
L--SL---------------RE-----N------AIHVH-ERGSYFIY-----SQ--V--
--LFSD-PTFV---------------------------------------------MGHI
VR--------R--GAHS---------KV------ALFRCMQN-----------MP-----
-----------------EK------------EPNN-SCYTAGMAELNKGDVVELVIP---
----------REDSALSL-EA-----DSTF-------IGVMKL
>Lethenteron_camtschaticum_APJL01164701.1_APJL01100 ...
QSYIH---------LK-----PGPNL---------------------------DSKDD--
-------------------ET----RIQWQLGL-------KKGDA---------------
L--SL---------------RE-----N------AIHVH-ERGSYFIY-----SQ--V--
--LFSD-PTFV---------------------------------------------MGHI
VR--------R--GAHS---------KV------ALFRCMQN-----------MP-----
-----------------EK------------EPNN-SCYTAGMAELNKGDVVELVIP---
----------REDSALSL-EA-----DSTF-------IGVMKL
>RT14_1_Rhincodon_typus_XM_020536380.2 ...
NSLIH---------LV-----PSSYQ----------------------------LQGD--
-------------------ST----IIHWQKIL-------HTGES---------------
F--EQ---------------NN-----S------TIAIK-GNGYYLIY-----TQ--V--
--LYQD-HTFV---------------------------------------------MGHV
VK--------R--KEQK-RQKE----GE------TLLRCTQN-----------MP-----
-----------------EE------------QPFN-TCYSAGIYRLQKGDIIELVIP---
----------RNSAAIVM-EK-----DSTF-------MGLMKV
>CaM_Callorhinchus_milii_JW878633.1 ...
RSFIH---------LT-----PSSCI----------------------------SMGD--
-------------------NT----IIFWRTIF-------QEGKS---------------
F--EH---------------AD-----N------TITLT-ESGYFFIY-----AQ--V--
--LYQD-RTFV---------------------------------------------MGHF
VK--------Q--RLKK-VNGE-----R------TILRCIQS-----------MA-----
-----------------ES------------YPSN-TCYTAGIYKLEKGDIIEVIIP---
----------RMSADISM-QQ-----DSTF-------MGLYK-
>o_Lepisosteus_oculatus_GFIM01038907.1 ...
RSFLH---------LL-----PLSTH--------------------------SYDEDD--
-------------------ST----SISWGEGY-------RQGRG---------------
L--QV---------------SG-----E------TVTVK-TGGLYHIY-----SQ--V--
--LYGD-HTFA---------------------------------------------MGHV
IK--------K--NLHG-------N-ET------ILMKCSKN-----------MPD----
----------------SED------------KAFS-SCYSAGVFYLESGSVVELSVL---
----------RKDARLKL-EP-----YYTY-------LGLYRI
>o_Danio_rerio_tnfsf13_NM_001168464.1 ...
HTFLH---------LV-----PVSSQ--------------------------SYNDDD--
-------------------ST----VLSWAVGQ-------SRGIG---------------
L--QL---------------SG-----D------TVTVE-AEGSYFIY-----SQ--V--
--LYRD-TTWV---------------------------------------------MGHV
IT--------K--RQKG-------A-ES------KLMKCLKS-----------MPS----
----------------NVS------------QPLN-TCYSAGIYFLESGSTLQLSVP---
----------RRSAELIL-TA-----HATF-------MGLFSI
>ADD_Polypterus_senegalus_TNFSF13_XM_039747106.1 ...
RSVVH---------LV-----PLSTQ--------------------------TND-LD--
-------------------LT----EIEWKIGI-------KQGGA---------------
F--EV---------------NR-----T------TLTIK-DSGLYYVY-----SQ--V--
--LYRD-MTFV---------------------------------------------MGHV
IM--------K--RTVGDQTSNE---VT-------LLKCIQS-----------MPS----
----------------TKE------------QAFN-TCYSAGMYFLEKGSVLQLSVP---
----------RFNAGIAL-ED-----HSTF-------MGLIKL
>Add_Acipenser_ruthenus_CACTIF020001158.1 ...
RSILH---------LV-----PVSTE--------------------------TYEAVD--
-------------------ST----VILWRASS-------LQGNA---------------
F--EP---------------SP-----A------ATAIK-EDGFYYIY-----SQ--V--
--LFHD-WTFL---------------------------------------------MGQV
VM--------K--VGGGESRGNE---ST------RLLTCFKS-----------MPE----
----------------NAE------------QAYN-TCFSAGVYFLEKGSVLQLSVP---
----------RFNAGIQL-AD-----HSTF-------MGVIQL
>X5_1_Xenopus_tropicalis_XM_018089853.2 ...
RSYVH---------LV-----PDHFF--------------------------TNDALD--
-------------------AT----LVSWKVSM-------KEGRA---------------
F--QV---------------QG-----V------NVTVR-NSGIYSVY-----SQ--V--
--LYND-SRFT---------------------------------------------MGHL
IT--------R--KLEG-LSGGE---KV-------LLRCVQS-----------MPP----
----------------NES------------MAYN-TCYSAGVFQLQKGDSISLVIP---
----------RSNANLDA-RG-----EATF-------LGLVRL
>P11_1_Protopterus_annectens_TNFSF13_XM_044076105.1 ...
PPILH---------LI-----PAAYS--------------------------TNEMLD--
-------------------LT----EVIWKKSA-------GQGQC---------------
F--EH---------------HG-----K------SVVMK-ENGFYFIY-----SQ--V--
--LFHD-ITFT---------------------------------------------MGQL
MM--------R--TIPSKENKTQ-----------ILFKCVQS-----------MSA----
----------------WEA------------YSHN-SCYSAGVYELQKEDVIQLLIP---
----------RFNATVDM-SS-----HATF-------MGIMKL
>o_Latimeria_BAHO01309772_773_774.1 ...
RSMIH---------LA-----PDGYS--------------------------SKENDD--
-------------------VT----EIIWRKVL-------QQGPC---------------
F--QE---------------NR-----K------SVLLK-RAGLYFIY-----SQ--V--
--MFHD-TTFT---------------------------------------------MGQV
VT--------R--KVNGKEQQVD-----------ILFKCVQS-----------MPE----
----------------KED------------YAYN-SCYSAGVFALQQGDTIEVLIP---
----------RSNATMEM-SP-----HATF-------MGLIEL
>o_Homo_TNFSF13_APRIL_NP_001185553.1 ...
HSVLH---------LV-----PINAT--------------------------SKDDSD--
-------------------VT----EVMWQPAL-------RRGRG---------------
L--QA---------------QG-----Y------GVRIQ-DAGVYLLY-----SQ--V--
--LFQD-VTFT---------------------------------------------MGQV
VS--------R--EGQGR---QE-----------TLFRCIRS-----------MPS----
----------------HPD------------RAYN-SCYSAGVFHLHQGDILSVIIP---
----------RARAKLNL-SP-----HGTF-------LGFVKL
>O5_1_Ornithorhynchus_anatinus_XM_039910885.1 ...
RSVLH---------LA-----PTNKT--------------------------SRKHDD--
-------------------VT----EVMWIPAL-------RQGHA---------------
L--EP---------------HI-----H------GVQVR-ETGVYLLY-----SQ--V--
--LFHD-VTFT---------------------------------------------MGQV
VS--------R--EGQGG---EQ-----------ILSRCVRS-----------MPP----
----------------DPN------------LAYN-SCYSAGVFRLHRGDTVSLIIP---
----------RAGASFDL-SP-----HGTF-------LGLVRL
>CM5_1_Chelonia_mydas_XM_043537077.1 ...
RSVLH---------LA-----PSHRS--------------------------TNNEGD--
-------------------MT----EIWWQPFL-------QQGRA---------------
L--DV---------------TG-----P------DVTVK-QTGLYLVY-----SQ--V--
--LFHD-PTFT---------------------------------------------MGQV
LW--------R--ASAG--GPGQ-----------ILLRCVQS-----------MPR----
----------------EPE------------QAYN-SCYSGGVFQLQRGDQLSLRVP---
----------RANASLDL-SP-----HGTF-------LGLVRL
>AM5_1_Alligator_mississippiensis_XM_019495557.1 ...
RTALH---------LV-----PSHCS--------------------------TNAEGD--
-------------------VT----ELWWAPAL-------RQGQG---------------
L--EL---------------SG-----S------IVTVR-QAGLYLVY-----SQ--V--
--LFHD-PTFT---------------------------------------------MGQV
LW--------R--LPPGGRGPGQ-----------ILLRCVQS-----------MPG----
----------------QRE------------QAYN-SCYSGGAFHLQRGEGLRLAVP---
----------RANASLDL-TP-----HGTF-------LGLVRL
>AC6_1_Anolis_carolinensis_XM_062957048.1 ...
QSVLH---------LI-----PGHHS--------------------------SNDEEN--
-------------------ET----EIWWEPFL-------QQGRA---------------
L--EL---------------RG-----R------DVVVK-QKGLYFVY-----SQ--V--
--LFHD-PTFT---------------------------------------------MGQV
LW--------R--MAVG--RPDQ-----------ILFRCVQS-----------MPA----
----------------HPG------------KAYN-SCYSGGIFHLQHGDRLNLRIP---
----------RFNASFDV-SA-----HGTF-------LGLLRL
>ADD_Polypterus_senegalus_TNFSF13B_XM_039745920.1 ...
QACLH---------MI-----ADNSR-------------------------STFQKDM--
-------------------QT----AIPWHQGL-------RRGPA---------------
LEHEQ---------------ES-----N------AIVVR-EAGYFFVY-----SQ--V--
--YYMD-RTFA---------------------------------------------MGHV
II--------R--KKAG-IVGNELR-IV------NLFHCIQH-----------MN-----
-----------------ED------------YPFN-TCYTAGIAKLEQEDSIELLIP---
----------RPSANVSL-DG-----DSTF-------FGAIKL
>Add_Acipenser_ruthenus_LOC117406875_XM_034011244.2 ...
QPCLQ---------MI-----ANKDK-------------------------GTFQK----
-------------------------------GL-------KRGTA---------------
L--EE---------------QT-----N------AIIIK-ETGYFFVY-----SQ--V--
--YYKD-KIYA---------------------------------------------MGHI
IV--------R--KKAS-VVGDELQ-NV------NLFRCIQN-----------MS-----
-----------------DE------------FPFN-TCYTAGIAKLEEGDSIELLIP---
----------RQSAVVSL-DG-----DSTF-------FGAIKL
>Add_Acipenser_ruthenus_VTUV01000009.1_23203137 ...
QPCLQ---------MI-----ANKDK-------------------------STFQK----
-------------------------------GL-------KRGTA---------------
L--EE---------------QT-----N------TIIVK-ETGYFFVY-----SQ--V--
--YYKD-KIYA---------------------------------------------MGHI
IV--------R--KKAS-IVGDELQ-NV------NLFRCIQN-----------MN-----
-----------------ED------------FPFN-TCYTAGIAKLEEGDSIELLIP---
----------RQSAVVSL-DG-----DSTF-------FGAIKL
>Add_Acipenser_ruthenus_LOC117405559_XM_034008715.2 ...
QPCLQ---------MI-----ANKDK-------------------------STFQKGE--
-------------------NT----AIPWLPGL-------KRGTA---------------
L--EE---------------QT-----N------TIIVK-ETGYFFVY-----SQ--V--
--YYKD-KIYA---------------------------------------------MGHI
IV--------R--KKAS-IVGDELQ-NV------NLFRCIQN-----------MN-----
-----------------ED------------FPFN-TCYTAGIAKLEEGDSIELLIP---
----------RQSAVVSL-DG-----DSTF-------FGAIKL
>o_Lepisosteus_oculatus_TNFSF13B_XM_015364039.1 ...
QPCLQ---------MI-----ADDKR-------------------------STFQKDQ--
-------------------YT----AIPWLPGL-------KRGTA---------------
L--EE---------------KN-----N------TINVK-EAGYFFVY-----SQ--V--
--YYKD-KIFA---------------------------------------------MGHI
II--------R--KKEH-IVGDELQ-NV------TLFRCIQN-----------MD-----
-----------------PI------------YPFN-TCYTAGIVKLEEGDSIELLIP---
----------RRTANVSL-DG-----DSTF-------FGAIKL
>o_Takifugu_rubripes_TNFSF13B_XM_003961711.2 ...
QPCLQ---------ML-----ANSSR-------------------------TTFRKELT-
---S-------------GPHT----GIPWKSGL-------RRGSA---------------
L--EA---------------DG-----D------SILVG-EEGFYFVY-----SQ--V--
--YYMD-SIFA---------------------------------------------MGHV
VI--------R--RKRT-VVGDETP-EV------ILFRCIQN-----------MN-----
-----------------PV------------YPFN-TCYTGGIVKLKRGDHLELLIP---
----------RSTASVSL-DE-----DSTF-------LGAIKL
>o_Danio_rerio_tnfsf13b_NM_001113590.1 ...
QPCLQ---------MM-----ADNKK-------------------------KTFQKEFA-
---F-------------DYCT----AIPWQVGL-------KRGSA---------------
L--EE---------------EQ-----G------TILVK-EEGFFFIYSQLSFSQ--V--
--YYTD-PTFA---------------------------------------------MGHI
VI--------R--IKKN-VVGNESQ-HV------VLFRCIQS-----------MN-----
-----------------RV------------NHYN-TCYTGGVVKLDSGDKLDLLIP---
----------RANANISL-EG-----DATF-------LGAIKL
>o_Latimeria_TNFSF13B_XM_005997003.2_XP_005997065.1 ...
QSCLQ---------LI-----ADRTE-------------------------ETEQKEN--
-------------------ST----VVPWLLSF-------KRGSA---------------
L--ED---------------KR-----N------KILIK-EAGYFFIY-----GQ--V--
--FYKD-SRHA---------------------------------------------MGHF
IR--------R--KKAN-IVGNELS-PV------NLFRCVQN-----------MS-----
-----------------QT------------SPYN-SCYTAGIAKLEEGDELDLIIP---
----------RCKAIIEL-SG-----DATF-------FGAIKL
>X5_1_Xenopus_tropicalis_XM_004912372.4 ...
HSCLQ---------LI-----ADTTK-------------------------QVDDEDD--
-------------------TT----IIPWLLSF-------QQGTA---------------
L--EE---------------RQ-----N------KIYIK-ETGHFFIY-----GQ--V--
--WFTD-KLFV---------------------------------------------MGHV
IQ--------R--KKAQ-KVGNDPS-LV------TLFKCIQN-----------MP-----
-----------------PS------------HPNN-SCFTAGIAKLEEGDEIQLIVP---
----------SRKTKISL-SG-----EGTF-------FGAIKI
>o_Homo_TNFSF13B_BLYS_NP_006564.1 ...
QDCLQ---------LI-----ADSET-------------------------PTIQKGS--
-------------------YT----FVPWLLSF-------KRGSA---------------
L--EE---------------KE-----N------KILVK-ETGYFFIY-----GQ--V--
--LYTD-KTYA---------------------------------------------MGHL
IQ--------R--KKVH-VFGDELS-LV------TLFRCIQN-----------MP-----
-----------------ET------------LPNN-SCYSAGIAKLEEGDELQLAIP---
----------RENAQISL-DG-----DVTF-------FGALKL
>O6_1_Ornithorhynchus_anatinus_XM_001514703.5 ...
QPCLQ---------LI-----ADSKS-------------------------PTLHKGD--
-------------------ST----FVPWLLSF-------KRGTA---------------
L--EE---------------KE-----N------KILVK-ETGYFFIY-----GQ--V--
--LYTD-TTFA---------------------------------------------MGHL
IQ--------R--KKAH-VFGDDLS-LV------TLFRCIQN-----------MP-----
-----------------EI------------LPNN-SCYTAGIAKLEEGDELQLTIP---
----------RNSAKISL-DG-----DGTF-------FGAVRL
>CM6_1_Chelonia_mydas_XM_007055853.4 ...
QACLQ---------LI-----ADSKS-------------------------NIQQKDD--
-------------------SS----IVPWLLSF-------KRGTA---------------
L--EE---------------QG-----N------KILVK-EAGYFFIY-----GQ--V--
--LYTD-TTFA---------------------------------------------MGHL
IQ--------R--KKAR-VFGDDLS-LV------TLFRCIQN-----------MP-----
-----------------HS------------YPNN-SCYTAGIAKLEEGDELQLTIP---
----------RRRAKISL-DG-----DGTF-------FGAVQL
>Gallus_gallus_NM_204327.3 ...
QACLQ---------LI-----ADSKS-------------------------DIQQKDD--
-------------------SS----IVPWLLSF-------KRGTA---------------
L--EE---------------QG-----N------KIVIK-ETGYFFIY-----GQ--V--
--LYTD-TTFA---------------------------------------------MGHL
IQ--------R--KKAH-VFGDDLS-LV------TLFRCIQN-----------MP-----
-----------------QS------------YPNN-SCYTAGIAKLEEGDELQLTIP---
----------RRRAKISL-DG-----DGTF-------FGAVRL
>AM6_1_Alligator_mississippiensis_XM_019484952.1 ...
QACLQ---------LI-----ADSKS-------------------------DIQQKDD--
-------------------SS----IVPWLLSF-------KRGTA---------------
L--EE---------------QG-----N------KIVVK-ETGYFFIY-----GQ--V--
--LYTD-TTFA---------------------------------------------MGHL
IQ--------R--KKAH-VFGDDLS-LV------TLFRCIQN-----------MP-----
-----------------QS------------YPNN-SCYTAGIAKLEEGDELQLTIP---
----------RKRAKISL-DG-----DGTF-------FGAVRL
>AC6_1_Anolis_carolinensis_XM_003215347.3 ...
QSCLQ---------LM-----ADSKR-------------------------NIQQNDD--
-------------------SS----LVPWLLSF-------KRGTA---------------
L--EE---------------QG-----N------KILVR-ETGYFFIY-----GQ--V--
--LYTD-EMFV---------------------------------------------MGHL
IQ--------R--RKAH-VVGDDLS-LV------TLFRCIQS-----------MP-----
-----------------AT------------NPNN-SCYTAGIAKLEEGDELQLTIP---
----------RRGANIVL-SG-----DATF-------FGAVRL
>P10_1_Protopterus_annectens_XM_044071346.1 ...
QPCLQ---------LI-----ADG----------------------------TGNKDDAK
NLQT-------------EGST----QVPWHLSF-------KRGNA---------------
L--NK---------------QD-----N------KILVL-EAGHYFVY-----SQ--V--
--WYTD-STFT---------------------------------------------MGHF
IQ--------R--KKAI-LVGDEAS-VV------ILFRCIQS-----------MP-----
-----------------LK------------YPNN-SCYTAGIAKLEEGDVLDLIIP---
----------RVNANISL-FG-----DATF-------FGAIKL
>RT14_1_Rhincodon_typus_XM_020528564.2 ...
QQTCR---------VE-----RRSVL--------------------------NQNHAE--
-------------------ET----IVPWILSL-------RKGTA---------------
L--DK---------------KE-----N------KISVK-EAGFFLIY-----SQ--V--
--WYKD-NIFT---------------------------------------------MGHF
VK--------R--IKAN-IVGNEPQ-TS------ILFRCIQN-----------MP-----
-----------------AC------------CPNN-SCFTAGVAKLEAGDELELVIP---
----------RLQAHVAL-NG-----DGTF-------FGAIQL
>Leucoraja_erinacea_XM_055663288.1 ...
QQSCR---------VE-----RRTDT--------------------------SQNQME--
-------------------TT----TVPWILSL-------KKGSA---------------
L--DK---------------KG-----N------KILVV-ESGYFLVY-----SQ--V--
--WYKD-NTFT---------------------------------------------MGHF
IK--------R--NKAS-IVGNEAP-NV------ILFRCIQN-----------MS-----
-----------------AC------------CPNN-SCFTAGIAQLEVGDELELVIP---
----------RIQAQIAL-NG-----DGTF-------FGAIKL
>RTADD_Rhincodon_typus_XM_020515722.2 ...
QSTCR---------VE-----RRSVS-------------------------NENSKQE--
-------------------ET----TIPWILSL-------KNGNA---------------
L--VK---------------KD-----N------NILIK-EAGYFLVY-----SQ--V--
--WYKD-NSFT---------------------------------------------MGHF
IQ--------R--RKAN-SVGSEPR-TV------ILFRCIQN-----------MS-----
-----------------AC------------CPND-SCFTAGIANLEVGDELELIIP---
----------RIQAQIAL-KG-----DGTF-------FGAIKL
>CaM_Callorhinchus_milii_XM_042334444.1 ...
QPTCT---------VQ-----RRSVP-------------------------ALSNVDD--
-------------------TT----AVPWALSL-------KKGNA---------------
L--DH---------------KN-----N------RISIK-EAGYFLVY-----SQ--V--
--WYKD-STFT---------------------------------------------MGHF
IE--------R--KKAN-IVGNEPR-TV------ILFRCIQN-----------MS-----
-----------------AC------------CPNN-SCFTAGIAKLEVGDELDLVIP---
----------RIQAQIAL-NG-----DGTF-------FGAIKL
>Boltenia_villosa_JAUELA010038661.1_010191155.1 ..
RPYVH---------FT-----LRAESN-IPVTPWKHR-----------------------
-------------------------VLQWVPVVYQGES--NGDKA---------------
LEYNS---------------QK-----R------SLIVH-ESGTYFVY-----NQIYV--
--YRHV-SESTGALN------------------------KVANQT-----------LFHA
IF-------NRPFNYPSNK-----K-PI------TISESTLS-------------SCWNE
----------------NAD------------TQVH-TSYQGIIVNLQTNDELLVALE---
----------DYNASLDTLDP-----KSTF-------FGVFKL
>Polycarpa_mytiligera_GIUT01129209.1 ..
RPRIH---------LI-----LKSQAN-VPVNKWRGR-----------------------
-------------------------TLQWKPEILENGG----------------------
LQYND---------------DT-----K------VLTVQ-EGGTYFVY-----DQIYV--
--FRHL-PRMKVGMT------------------------GLSNHT-----------MFHA
IY-------RRPFNFPANK-----R-PT------VVTESALS-------------NCWNA
----------------NAN------------TQIH-SSYQGVIVKLLKNEQLLVALD---
----------DYDESMDTLDP-----KSTF-------FGAFKL
>Styela_plicata_OZ023145.1 ..
RPHAH---------LT-----LKRGEN-ISVTKWKQH-----------------------
-------------------------ILNWTPHIVEGQN------S---------------
LKYDE---------------DN-----R------CLIVH-EAGIYFVY-----NQIYV--
--QRHI-DETRRGMK------------------------GVSNHT-----------MFHT
IY-------SKPFNYPSNR-----I-PM------VLTESALS-------------HCWSE
----------------DAD------------TQVH-TSYQGIIVKLQVNDRLLVALD---
----------DFNDHVDKLDP-----KATF-------FGVFKI
>Styela_clava_XM_039395393.1 ..
RPHAH---------LI-----LKHEEN-IALTEWSQH-----------------------
-------------------------ILAWTPHIVEGQT------S---------------
LKYDE---------------KN-----R------CLTVY-ETGIYFVY-----NQIYV--
--HRHL-KEPSKGMT------------------------GVSNHT-----------MFHT
IF-------NKPFNYPSDR-----T-PM------VVTESSLG-------------HCWNE
----------------NAD------------TQIH-TSYQGIIVKLQVNDQLLVALK---
----------DFNDHVDQLDP-----KSTF-------FGVFKL
>Botrylloides_violaceus_JASFYC010000823.1 ..
KPHIH---------LQ-----LNGFPQ-LLGRXWKGK-----------------------
-------------------------VLSWIPDVSQSNV----------------------
LRY------------------N-----G---DTFTITVT-EAGSYFVY-----SQIYI--
--ARQE-RIKAD----------------------------FSNQT-----------VMHS
IN-------KIPFNYPSSR-----K-PL------TVSESVLT-------------HCWDE
----------------DAT------------TQVH-ASYMGIIVSMGENEQLLVALE---
----------SFHDSVDNLMP-----ANTF-------FGVFKL
>Botryllus_schlosseri_JG310076.1 ..
KPHIH---------ML-----LDASTQ-IRKAKWGED-----------------------
-------------------------ILSWIPEFDQSED----------------------
ITYNR--------------AES------------SISVK-EPGQYFVY-----NQVYV--
--VRGQ-NGQTPPTA------------------------HLKSQT-----------VMHV
IY-------KIPFNYPKSR-----K-PI------PIAEGVVS-------------HCWNK
----------------DAN------------TQIH-TSYQGIIVNVGDREKLLVGLV---
----------SYNQVLDKLLP-----SSTF-------FGMFKL
>Halocynthia_aurantium_QXVX01003926.1 ..
RPYTH---------LT-----LTAEDS-IPVTPWNNR-----------------------
-------------------------ILQWKPTTTQTNA--------------------GP
LQYNA---------------IS-----R------SIYIK-EEGTYFVY-----NQIYI--
--YRHN-SHDTTDM-------------------------NVSNHT-----------VFHS
LF-------RKPYGYPRNR-----K-PI------TVTEGTVS-------------YCWDE
----------------RAD------------KQVH-TSYQAIIVELQEGDELFVGIE---
----------DFDDHLEMLVP-----KSTY-------FGLYKL
>Halocynthia_roretzi_GKLY01001449.1 ..
RPYTH---------LT-----LTAEDS-IPLTPWNNR-----------------------
-------------------------ILQWNPTTTLTNA--------------------GP
LQYSA---------------IS-----R------SISIK-EEGTYFVY-----NQIYI--
--YRHN-SHDTTDM-------------------------NVSNHT-----------VFHS
LF-------RKPYGYPRNR-----K-PI------TVTEGTIS-------------YCWDE
----------------RAD------------KQVH-TSYQAIIVELQEGDELFVGIE---
----------DFDDHLEMLVP-----KSTY-------FGLYKL
